# Supplementary material for: Learning genotype–phenotype associations from gaps in multi-species sequence alignments
Source: Brief Bioinform. 2025 Feb 20;26(1):bbaf022. doi: 10.1093/bib/bbaf022 (PMC11840556; doi:10.1093/bib/bbaf022)
Supplement: IslamEtAl2024_SupplementaryTables_bbaf022 [file islametal2024_supplementarytables_bbaf022.xlsx]

## Sheet: Table S1
Table S1: Minimum cross-validation errors of four architectures applied to alignment features of empirical data.
Architecture	minimum CV error
Neural network (GAP)	0
Random Forest (RF)	0.117
Support vector machine (SVM)	0.058
Extreme gradient boosting (XGB)	0.088

## Sheet: Table S2
Table S2: Minimum cross-validation errors of four architectures applied to alignment and tree features of empirical data.
Architecture	minimum CV error
Neural network (GAP)	0
Random Forest (RF)	0.088
Support vector machine (SVM)	0.088
Extreme gradient boosting (XGB)	0.088

## Sheet: Table S3
Table S3: Performance metrics of four architectures applied to alignment features of simulated data.
Architecture	mean CV error	TPR	FPR
Neural network (GAP)	0.043	0.915	0.117
Random Forest (RF)	0.056*	0.828	0
Support vector machine (SVM)	0.060*	0.813	0
Extreme gradient boosting (XGB)	0.079*	0.679	0
* p < 0.05 (see Methods)

## Sheet: Table S4
Table S4: Performance metrics of four architectures applied to alignment and tree features of simulated data.
Architecture	mean CV error	TPR	FPR
Neural network (GAP)	0.052	0.855	0.067
Random Forest (RF)	0.062*	0.567	0
Support vector machine (SVM)	0.267*	0.048	0
Extreme gradient boosting (XGB)	0.080*	0.494	0
* p < 0.05 (see Methods)

## Sheet: Table S5
Table S5: Genes predicted to be associated with vitamin C synthesis by GAP applied to alignment features.
Ensembl Gene ID	Gene Name
ENSMUSG00000025909	Sntg1
ENSMUSG00000067773	Defb41
ENSMUSG00000041872	Il17f
ENSMUSG00000025931	Paqr8
ENSMUSG00000025933	Tmem14a
ENSMUSG00000067750	Khdc1a
ENSMUSG00000041722	Khdc1c
ENSMUSG00000085079	Khdc1b
ENSMUSG00000117310	Ptp4a1
ENSMUSG00000042215	Bag2
ENSMUSG00000026124	Cfc1
ENSMUSG00000026123	Plekhb2
ENSMUSG00000026085	Lyg1
ENSMUSG00000073702	Rpl31
ENSMUSG00000091937	Gm3646
ENSMUSG00000026072	Il1r1
ENSMUSG00000047343	Mettl21c
ENSMUSG00000026047	Poglut2
ENSMUSG00000043629	1700019D03Rik
ENSMUSG00000026097	Ormdl1
ENSMUSG00000026012	Cd28
ENSMUSG00000073658	Crygb
ENSMUSG00000026188	Tmem169
ENSMUSG00000039372	Marchf4
ENSMUSG00000026162	Nhej1
ENSMUSG00000079470	Utp14b
ENSMUSG00000026166	Ccl20
ENSMUSG00000045658	Pid1
ENSMUSG00000079436	Kcnj13
ENSMUSG00000044337	Ackr3
ENSMUSG00000057464	Or6b2b
ENSMUSG00000062497	Or9s15
ENSMUSG00000063583	Or9s14
ENSMUSG00000044055	Otos
ENSMUSG00000047067	Dusp28
ENSMUSG00000026281	Dtymk
ENSMUSG00000094651	Gal3st2
ENSMUSG00000093805	Gal3st2b
ENSMUSG00000026285	Pdcd1
ENSMUSG00000047216	Cdh19
ENSMUSG00000101303	B020011L13Rik
ENSMUSG00000004451	Ralb
ENSMUSG00000026388	3110009E18Rik
ENSMUSG00000026405	C4bp
ENSMUSG00000026365	Cfh
ENSMUSG00000051079	Rgs13
ENSMUSG00000026357	Rgs18
ENSMUSG00000114212	Gm47985
ENSMUSG00000114943	Gm8947
ENSMUSG00000114694	Gm47995
ENSMUSG00000114591	Gm47996
ENSMUSG00000023150	Ivns1abp
ENSMUSG00000032666	1700025G04Rik
ENSMUSG00000014980	Tsen15
ENSMUSG00000043282	Teddm1b
ENSMUSG00000047053	Teddm1a
ENSMUSG00000026473	Glul
ENSMUSG00000026602	Nphs2
ENSMUSG00000026592	Tex35
ENSMUSG00000118401	Gpr52
ENSMUSG00000000817	Fasl
ENSMUSG00000026698	Pigc
ENSMUSG00000026573	Xcl1
ENSMUSG00000042800	Spata46
ENSMUSG00000052423	B4galt3
ENSMUSG00000060244	Alyref2
ENSMUSG00000038209	Itln1
ENSMUSG00000059058	Tma7-ps
ENSMUSG00000051251	Nhlh1
ENSMUSG00000026544	Dusp23
ENSMUSG00000037860	Aim2
ENSMUSG00000073491	Ifi213
ENSMUSG00000026536	Ifi211
ENSMUSG00000051509	Or6p1
ENSMUSG00000063659	Zbtb18
ENSMUSG00000038768	Degs1l
ENSMUSG00000062169	Cnih4
ENSMUSG00000039224	D1Pas1
ENSMUSG00000026655	Fam107b
ENSMUSG00000025817	Nudt5
ENSMUSG00000054057	A930004D18Rik
ENSMUSG00000048550	Thnsl1
ENSMUSG00000026985	Il36b
ENSMUSG00000026984	Il36a
ENSMUSG00000026983	Il36rn
ENSMUSG00000078202	Nrarp
ENSMUSG00000036731	Cysrt1
ENSMUSG00000078201	Tmem203
ENSMUSG00000026943	Lcn12
ENSMUSG00000036449	Lcn8
ENSMUSG00000047356	Lcn10
ENSMUSG00000049086	Bmyc
ENSMUSG00000023210	Lcn9
ENSMUSG00000026919	Lcn4
ENSMUSG00000026809	Spaca9
ENSMUSG00000026799	Med27
ENSMUSG00000047363	Cstad
ENSMUSG00000043102	Qrfp
ENSMUSG00000026817	Ak1
ENSMUSG00000035949	Fbxw2
ENSMUSG00000026875	Traf1
ENSMUSG00000035875	AI182371
ENSMUSG00000068950	Or1j10
ENSMUSG00000094464	Or1j11
ENSMUSG00000075387	Or1j13
ENSMUSG00000059251	Or1j16
ENSMUSG00000094764	Or1j17
ENSMUSG00000111863	Or1j18
ENSMUSG00000075382	Or1n1b
ENSMUSG00000070943	Or1ak2
ENSMUSG00000083361	Or12k7
ENSMUSG00000050714	Zbtb26
ENSMUSG00000056115	Tas2r134
ENSMUSG00000075334	Rprm
ENSMUSG00000034780	B3galt1
ENSMUSG00000053896	4933409G03Rik
ENSMUSG00000005232	G6pc2
ENSMUSG00000042155	Klhl23
ENSMUSG00000027107	Chrna1
ENSMUSG00000050114	Prdx6b
ENSMUSG00000034059	Ypel4
ENSMUSG00000027076	Timm10
ENSMUSG00000075223	Or5ak4
ENSMUSG00000075222	Or5ak20
ENSMUSG00000075221	Or5ak22
ENSMUSG00000075214	Or5g25
ENSMUSG00000075211	Or9g4
ENSMUSG00000050603	Or8k16
ENSMUSG00000053287	Or9g19
ENSMUSG00000045392	Or5m3b
ENSMUSG00000099820	Or5m9b
ENSMUSG00000075197	Or8k1
ENSMUSG00000075195	Or8k17
ENSMUSG00000075194	Or8k18
ENSMUSG00000075192	Or8k21
ENSMUSG00000075190	Or8k22
ENSMUSG00000075186	Or8k24
ENSMUSG00000075185	Or8k25
ENSMUSG00000090059	Or8j3c
ENSMUSG00000111306	Or8k27
ENSMUSG00000075181	Or8k28
ENSMUSG00000111772	Or8k41
ENSMUSG00000060742	Or8k30
ENSMUSG00000110912	Or8k33
ENSMUSG00000110804	Or8k37
ENSMUSG00000075175	Or5t7
ENSMUSG00000075174	Or8k3b
ENSMUSG00000111711	Or8k39
ENSMUSG00000078420	Or5t18
ENSMUSG00000044213	Or5t9
ENSMUSG00000086338	Olfr1096
ENSMUSG00000075170	Or8h7
ENSMUSG00000075168	Or8h9
ENSMUSG00000070875	Or8h10
ENSMUSG00000075165	Or5be3
ENSMUSG00000075164	Or5j1
ENSMUSG00000075163	Or5aq1b
ENSMUSG00000075161	Or5aq6
ENSMUSG00000075160	Or5aq7
ENSMUSG00000075159	Or5aq1
ENSMUSG00000070857	Or10ag52
ENSMUSG00000070856	Or10ag53
ENSMUSG00000070855	Or10ag54
ENSMUSG00000081234	Or12e8
ENSMUSG00000070852	Or12e9
ENSMUSG00000047594	Or10ag57
ENSMUSG00000050772	Or10ag58
ENSMUSG00000058194	Or12e7
ENSMUSG00000025839	Pramel7
ENSMUSG00000025838	Pramel6
ENSMUSG00000075156	Or5w10
ENSMUSG00000062272	Or10ag59
ENSMUSG00000068819	Or5w11
ENSMUSG00000068818	Or8w1
ENSMUSG00000075155	Or5w1b
ENSMUSG00000075153	Or5w12
ENSMUSG00000075151	Or5w13
ENSMUSG00000075150	Or5w14
ENSMUSG00000075149	Or5w15
ENSMUSG00000068817	Or5w16
ENSMUSG00000075148	Olfr1141
ENSMUSG00000068815	Or5w18
ENSMUSG00000061875	Or12e13
ENSMUSG00000047039	Or5w8
ENSMUSG00000075145	Or5d16
ENSMUSG00000075142	Or5d47
ENSMUSG00000062793	Or9m2
ENSMUSG00000075141	Or9m1b
ENSMUSG00000075136	Or5d37
ENSMUSG00000101078	Or5d38
ENSMUSG00000100899	Or5d39
ENSMUSG00000061342	Or5d40
ENSMUSG00000075133	Or5d41
ENSMUSG00000075132	Or5d43
ENSMUSG00000050023	Or5d46
ENSMUSG00000075127	Or4p18
ENSMUSG00000075125	Or4p20
ENSMUSG00000049372	Or4c31
ENSMUSG00000075121	Or4c103
ENSMUSG00000075119	Or4a27
ENSMUSG00000075117	Or4p23
ENSMUSG00000089892	Or4c104
ENSMUSG00000075115	Or4a67
ENSMUSG00000059023	Or4c11b
ENSMUSG00000064084	Or4c105
ENSMUSG00000057447	Or4c11c
ENSMUSG00000062757	Or4c11
ENSMUSG00000048226	Or4c107
ENSMUSG00000075111	Or4c108
ENSMUSG00000101391	Or4c112
ENSMUSG00000075105	Or4c113
ENSMUSG00000075104	Or4c114
ENSMUSG00000101480	Or4c115
ENSMUSG00000075102	Or4c116
ENSMUSG00000075100	Or4c118
ENSMUSG00000099486	Or4c122
ENSMUSG00000075091	Or4c125
ENSMUSG00000075088	Or4a2
ENSMUSG00000075086	Or4a69
ENSMUSG00000075085	Or4a70
ENSMUSG00000075084	Or4a71
ENSMUSG00000111456	Or4a72
ENSMUSG00000111715	Or4a73
ENSMUSG00000075081	Or4a74
ENSMUSG00000111567	Or4a78
ENSMUSG00000110819	Or4a79
ENSMUSG00000075074	Or4a81
ENSMUSG00000045148	Or4c12b
ENSMUSG00000049057	Or4c10b
ENSMUSG00000049149	Or4c10
ENSMUSG00000059112	Or4c52
ENSMUSG00000059910	Or4x11
ENSMUSG00000084336	Or4x6
ENSMUSG00000075066	Or4b1d
ENSMUSG00000089859	Or4x15
ENSMUSG00000075062	Or4b12
ENSMUSG00000075061	Or4b1b
ENSMUSG00000075061	Or4b1c
ENSMUSG00000089859	Or4x18
ENSMUSG00000049922	Slc35c1
ENSMUSG00000027198	Ext2
ENSMUSG00000027120	Fshb
ENSMUSG00000027162	Lin7c
ENSMUSG00000074971	Fibin
ENSMUSG00000027157	Potefam1
ENSMUSG00000074966	Or4f52
ENSMUSG00000063844	Or4f53
ENSMUSG00000074965	Or4k35
ENSMUSG00000068647	Or4f54
ENSMUSG00000109449	Or4k36
ENSMUSG00000095156	Or4k37
ENSMUSG00000096554	Or4k38
ENSMUSG00000109322	Or4k77
ENSMUSG00000096703	Or4k40
ENSMUSG00000095586	Or4k41
ENSMUSG00000061195	Or4f4b
ENSMUSG00000095809	Or4k42
ENSMUSG00000109547	Or4k44
ENSMUSG00000108919	Or4k45
ENSMUSG00000094858	Or4k47
ENSMUSG00000109487	Or4k48
ENSMUSG00000109389	Or4k50-ps1
ENSMUSG00000057149	Or4k51
ENSMUSG00000044560	Or4k52
ENSMUSG00000093804	Or4f7
ENSMUSG00000074955	Or4f56
ENSMUSG00000096566	Or4f14
ENSMUSG00000074952	Or4f57
ENSMUSG00000109528	Or4f15
ENSMUSG00000074947	Or4f59
ENSMUSG00000074946	Or4f60
ENSMUSG00000074945	Or4f61
ENSMUSG00000109801	Or4f14d
ENSMUSG00000049758	Or4f62
ENSMUSG00000027133	Nop10
ENSMUSG00000068614	Actc1
ENSMUSG00000040093	Bmf
ENSMUSG00000074918	Inafm2
ENSMUSG00000046814	Gchfr
ENSMUSG00000055926	Gm14137
ENSMUSG00000027259	Adal
ENSMUSG00000074881	Mageb3
ENSMUSG00000074872	Ctxn2
ENSMUSG00000091337	Eid1
ENSMUSG00000027208	Fgf7
ENSMUSG00000051319	Mtln
ENSMUSG00000079051	Vinac1
ENSMUSG00000048327	Ckap2l
ENSMUSG00000037482	Erv3
ENSMUSG00000027341	Tmem230
ENSMUSG00000062098	Btbd3
ENSMUSG00000008333	Snrpb2
ENSMUSG00000055177	Cstl1
ENSMUSG00000027442	Cst8
ENSMUSG00000068134	Zfp120
ENSMUSG00000060336	Zfp937
ENSMUSG00000063364	3300002I08Rik
ENSMUSG00000095315	Zfp1001
ENSMUSG00000068130	Zfp442
ENSMUSG00000074731	Zfp345
ENSMUSG00000056544	Defb21
ENSMUSG00000062124	Defb45
ENSMUSG00000044863	Defb36
ENSMUSG00000042814	Mcts2
ENSMUSG00000027482	Bpifa3
ENSMUSG00000027483	Bpifa1
ENSMUSG00000027484	Bpifa5
ENSMUSG00000067818	Myl9
ENSMUSG00000067787	Blcap
ENSMUSG00000027651	Rprd1b
ENSMUSG00000070708	Gtsf1l
ENSMUSG00000018326	Ywhab
ENSMUSG00000050383	Svs3b
ENSMUSG00000017003	Svs3a
ENSMUSG00000017004	Svs5
ENSMUSG00000017733	Eppin
ENSMUSG00000070530	Wfdc16
ENSMUSG00000017300	Tnnc2
ENSMUSG00000045822	Zswim3
ENSMUSG00000017764	Zswim1
ENSMUSG00000042854	Trp53rkb
ENSMUSG00000067578	Cbln4
ENSMUSG00000027505	Fam209
ENSMUSG00000057047	1700010B08Rik
ENSMUSG00000027523	Gnas
ENSMUSG00000078894	Gm14393
ENSMUSG00000090093	Gm14399
ENSMUSG00000078903	Gm14391
ENSMUSG00000089756	Zfp968
ENSMUSG00000078897	Gm4724
ENSMUSG00000078899	Gm2007
ENSMUSG00000078889	Gm14288
ENSMUSG00000078878	Gm2026
ENSMUSG00000078896	Zfp973
ENSMUSG00000078894	Gm14296
ENSMUSG00000083317	Gm14402
ENSMUSG00000078870	Gm14410
ENSMUSG00000078866	Zfp970
ENSMUSG00000078864	Gm14322
ENSMUSG00000078862	Gm14326
ENSMUSG00000074519	Zfp971
ENSMUSG00000098505	Gm14496
ENSMUSG00000069118	1700008P02Rik
ENSMUSG00000027499	Pkia
ENSMUSG00000027530	Fabp12
ENSMUSG00000039710	Slc7a12
ENSMUSG00000078783	Sirpd
ENSMUSG00000095788	Sirpb1a
ENSMUSG00000074677	Sirpb1c
ENSMUSG00000078780	Gm5150
ENSMUSG00000027564	Cypt12
ENSMUSG00000027606	Dnajc5b
ENSMUSG00000063887	Nlgn1
ENSMUSG00000074655	Gm1527
ENSMUSG00000037661	Gpr160
ENSMUSG00000037625	Cldn11
ENSMUSG00000027667	Zfp639
ENSMUSG00000027673	Ndufb5
ENSMUSG00000085007	Smim43
ENSMUSG00000025764	Jade1
ENSMUSG00000036580	Spart
ENSMUSG00000056947	Mab21l1
ENSMUSG00000027808	Serp1
ENSMUSG00000095522	Aadacl2fm3
ENSMUSG00000036894	Rap2b
ENSMUSG00000103476	Strit1
ENSMUSG00000027828	Ssr3
ENSMUSG00000074579	Lekr1
ENSMUSG00000034139	Serpini2
ENSMUSG00000027811	4930579G24Rik
ENSMUSG00000028008	Asic5
ENSMUSG00000047819	Tigd4
ENSMUSG00000031286	Glt28d2
ENSMUSG00000028081	Rps3a1
ENSMUSG00000028076	Cd1d1
ENSMUSG00000010538	Tsacc
ENSMUSG00000074489	Bglap3
ENSMUSG00000074486	Bglap2
ENSMUSG00000074483	Bglap
ENSMUSG00000078173	Lenep
ENSMUSG00000027952	Pmvk
ENSMUSG00000001021	S100a3
ENSMUSG00000056054	S100a8
ENSMUSG00000078664	Sprr2a1
ENSMUSG00000042212	Sprr2d
ENSMUSG00000042157	Sprr2i
ENSMUSG00000086848	Lce6a
ENSMUSG00000042124	Lce1f
ENSMUSG00000045475	Lce3c
ENSMUSG00000027907	S100a11
ENSMUSG00000103362	Tdpoz2
ENSMUSG00000058005	Tdpoz3
ENSMUSG00000094163	Tdpoz5
ENSMUSG00000094328	Tdpoz9
ENSMUSG00000074424	Spopfm2
ENSMUSG00000013707	Tnfaip8l2
ENSMUSG00000105734	Ctxnd2
ENSMUSG00000054312	Mrps21
ENSMUSG00000063689	H2ac21
ENSMUSG00000068854	H2bc21
ENSMUSG00000064220	H2ac18
ENSMUSG00000093769	H3c14
ENSMUSG00000091405	H4c14
ENSMUSG00000105827	H2bc18
ENSMUSG00000046317	BC107364
ENSMUSG00000038205	Prkab2
ENSMUSG00000027879	Sec22b
ENSMUSG00000027871	Hsd3b1
ENSMUSG00000027858	Tspan2
ENSMUSG00000027854	Sike1
ENSMUSG00000027852	Nras
ENSMUSG00000044165	Bcl2l15
ENSMUSG00000068798	Rap1a
ENSMUSG00000027893	Ahcyl1
ENSMUSG00000004032	Gstm5
ENSMUSG00000009108	Gnat2
ENSMUSG00000000001	Gnai3
ENSMUSG00000068747	Sort1
ENSMUSG00000096770	Amy2a4
ENSMUSG00000093931	Amy2a3
ENSMUSG00000096569	Amy2a2
ENSMUSG00000093931	Amy2a1
ENSMUSG00000074264	Amy1
ENSMUSG00000027962	Vcam1
ENSMUSG00000028133	Rwdd3
ENSMUSG00000046688	Tifa
ENSMUSG00000050931	Sgms2
ENSMUSG00000091721	Gimd1
ENSMUSG00000046818	Ddit4l
ENSMUSG00000012042	4930579F01Rik
ENSMUSG00000028266	Lmo4
ENSMUSG00000048652	Samd13
ENSMUSG00000039146	Ifi44l
ENSMUSG00000115072	Vmn1r2
ENSMUSG00000115466	Vmn1r3
ENSMUSG00000028236	Sdr16c5
ENSMUSG00000045854	Lyrm2
ENSMUSG00000071015	Gm136
ENSMUSG00000028295	Smim8
ENSMUSG00000042993	Ifnk
ENSMUSG00000028287	1700009N14Rik
ENSMUSG00000046593	Tmem215
ENSMUSG00000028410	Dnaja1
ENSMUSG00000093996	Spata31f1d
ENSMUSG00000094065	Ccl21d
ENSMUSG00000094065	Ccl21b
ENSMUSG00000093996	Spata31f1c
ENSMUSG00000095234	Gm21586
ENSMUSG00000094066	Spata31f1b
ENSMUSG00000073888	Ccl27b
ENSMUSG00000071005	Ccl19
ENSMUSG00000028460	Sit1
ENSMUSG00000078719	Msmp
ENSMUSG00000028475	Spaar
ENSMUSG00000070999	Ccin
ENSMUSG00000053317	Sec61b
ENSMUSG00000039693	Msantd3
ENSMUSG00000044018	Mrpl50
ENSMUSG00000051251	Tal2
ENSMUSG00000038729	Pakap
ENSMUSG00000078673	Mup6
ENSMUSG00000073842	Mup7
ENSMUSG00000078688	Mup2
ENSMUSG00000078686	Mup9
ENSMUSG00000094793	Mup12
ENSMUSG00000110439	Mup22
ENSMUSG00000073830	Mup14
ENSMUSG00000096688	Mup17
ENSMUSG00000050395	Tnfsf15
ENSMUSG00000051675	Trim32
ENSMUSG00000059343	Aldoart1
ENSMUSG00000070934	Rraga
ENSMUSG00000096011	Ifna15
ENSMUSG00000095896	Ifna14
ENSMUSG00000073811	Ifna12
ENSMUSG00000038330	Pramel32
ENSMUSG00000063376	Ifna13
ENSMUSG00000078355	Ifna16
ENSMUSG00000078354	Ifna2
ENSMUSG00000100079	Ifnab
ENSMUSG00000096582	Gm13289
ENSMUSG00000096591	Gm13272
ENSMUSG00000099545	Gm13276
ENSMUSG00000100234	Gm13277
ENSMUSG00000101163	Gm13278
ENSMUSG00000099518	Gm13275
ENSMUSG00000096582	Gm13279
ENSMUSG00000070908	Gm13288
ENSMUSG00000100713	Ifna7
ENSMUSG00000100549	Ifna11
ENSMUSG00000101252	Ifna6
ENSMUSG00000096682	Ifna5
ENSMUSG00000070904	Ifna4
ENSMUSG00000095498	Ifna1
ENSMUSG00000035201	Pramel17
ENSMUSG00000046133	C130073F10Rik
ENSMUSG00000037028	Pramel18
ENSMUSG00000070890	Pramel19
ENSMUSG00000078626	Gm12790
ENSMUSG00000078625	Gm12789
ENSMUSG00000085933	Tmem61
ENSMUSG00000034871	Fam151a
ENSMUSG00000028619	Tceanc2
ENSMUSG00000059816	Shisal2a
ENSMUSG00000028557	Rnf11
ENSMUSG00000060491	4930522H14Rik
ENSMUSG00000028546	Elavl4
ENSMUSG00000089773	Skint1
ENSMUSG00000078593	P3r3urf
ENSMUSG00000028536	2610528J11Rik
ENSMUSG00000095218	Or10ak14
ENSMUSG00000111159	Or10ak13
ENSMUSG00000073769	Or10ak9
ENSMUSG00000073768	Or10ak16
ENSMUSG00000087385	Frg2f1
ENSMUSG00000078577	Tmco2
ENSMUSG00000073764	Gm12888
ENSMUSG00000078576	Gm12886
ENSMUSG00000076436	Oxct2a
ENSMUSG00000028648	Ndufs5
ENSMUSG00000028647	Mycbp
ENSMUSG00000032643	Fhl3
ENSMUSG00000028847	Trappc3
ENSMUSG00000028813	CK137956
ENSMUSG00000040928	S100pbp
ENSMUSG00000078554	Fam229a
ENSMUSG00000028773	Fabp3
ENSMUSG00000028581	Laptm5
ENSMUSG00000066042	Med18
ENSMUSG00000028848	Gpn2
ENSMUSG00000050890	Pdik1l
ENSMUSG00000046671	Mtfr1l
ENSMUSG00000111021	Id3
ENSMUSG00000036856	Wnt4
ENSMUSG00000050608	Micos10
ENSMUSG00000070637	Srarp
ENSMUSG00000078515	Rsc1a1
ENSMUSG00000041805	Pramel1
ENSMUSG00000046862	Pramel12
ENSMUSG00000095409	Gm13043
ENSMUSG00000066688	Pramel21
ENSMUSG00000078513	Pramel22
ENSMUSG00000046435	Pramel24
ENSMUSG00000066031	Pramel25
ENSMUSG00000059218	Pramel26
ENSMUSG00000078511	Pramel16
ENSMUSG00000078509	Pramel14
ENSMUSG00000073724	Pramel4
ENSMUSG00000066030	Oog2
ENSMUSG00000078508	Pramel30
ENSMUSG00000073721	Pramel15
ENSMUSG00000028591	Pramel13
ENSMUSG00000041735	AAdacl4fm3
ENSMUSG00000078503	Zfp990
ENSMUSG00000078502	Zfp268
ENSMUSG00000066007	Zfp600
ENSMUSG00000070605	Zfp992
ENSMUSG00000032026	Rex2
ENSMUSG00000067916	Zfp991
ENSMUSG00000078497	Zfp978
ENSMUSG00000066000	Zfp979
ENSMUSG00000062518	Zfp534
ENSMUSG00000070583	Fv1
ENSMUSG00000029019	Nppb
ENSMUSG00000028988	Ctnnbip1
ENSMUSG00000039911	Spsb1
ENSMUSG00000063524	Eno1
ENSMUSG00000078350	Smim1
ENSMUSG00000029048	Rer1
ENSMUSG00000057021	Gm54275
ENSMUSG00000057021	Vmn2r122
ENSMUSG00000057021	Vmn2r129
ENSMUSG00000007415	Gatad1
ENSMUSG00000040429	Mterf1a
ENSMUSG00000079666	Pttg1ip2
ENSMUSG00000040514	Tex47
ENSMUSG00000067855	Speer3
ENSMUSG00000033219	Gm9758
ENSMUSG00000091897	Gm17019
ENSMUSG00000099762	Gm21149
ENSMUSG00000106445	Gm21190
ENSMUSG00000096878	Gm21083
ENSMUSG00000070933	Speer4d
ENSMUSG00000091827	Speer4f2
ENSMUSG00000058643	Speer4f1
ENSMUSG00000028945	Rheb
ENSMUSG00000038044	Cct8l1
ENSMUSG00000104824	Gm21663
ENSMUSG00000106627	Gm21680
ENSMUSG00000096045	Gm21698
ENSMUSG00000091049	Gm1979
ENSMUSG00000067700	Gm5862
ENSMUSG00000073117	Gm7347
ENSMUSG00000051940	5031410I06Rik
ENSMUSG00000067698	Gm10220
ENSMUSG00000059645	Gm7361
ENSMUSG00000048703	Speer4b
ENSMUSG00000025746	Il6
ENSMUSG00000053194	Cib4
ENSMUSG00000038803	Ost4
ENSMUSG00000013622	Atraid
ENSMUSG00000014956	Ppp1cb
ENSMUSG00000029198	Grpel1
ENSMUSG00000060512	0610040J01Rik
ENSMUSG00000029205	Chrna9
ENSMUSG00000049387	Cox7b2
ENSMUSG00000048764	Tmprss11f
ENSMUSG00000054537	Tmprss11e
ENSMUSG00000054630	Ugt2b5
ENSMUSG00000057425	Ugt2b37
ENSMUSG00000061906	Ugt2b38
ENSMUSG00000029272	Sult1e1
ENSMUSG00000007907	Cabs1
ENSMUSG00000029282	Amtn
ENSMUSG00000029288	Ambn
ENSMUSG00000067149	Jchain
ENSMUSG00000029371	Cxcl5
ENSMUSG00000029380	Cxcl1
ENSMUSG00000035020	Epgn
ENSMUSG00000029377	Ereg
ENSMUSG00000096035	Odaph
ENSMUSG00000107392	Pramel35
ENSMUSG00000096230	Pramel36
ENSMUSG00000072821	Pramel53
ENSMUSG00000072822	Pramel37
ENSMUSG00000096259	Pramel38
ENSMUSG00000095718	Pramel40
ENSMUSG00000074011	Pramel41
ENSMUSG00000095074	Pramel42
ENSMUSG00000094195	Pramel44
ENSMUSG00000095503	Pramel43
ENSMUSG00000094383	Gm46934
ENSMUSG00000095954	Pramel56
ENSMUSG00000092166	Pramel45
ENSMUSG00000095996	Pramel60
ENSMUSG00000096066	Pramel46
ENSMUSG00000079424	Pramel47
ENSMUSG00000094383	Gm46935
ENSMUSG00000070677	Pramel48
ENSMUSG00000079423	Pramel57
ENSMUSG00000094043	Pramel49
ENSMUSG00000072814	Pramel54
ENSMUSG00000096139	Pramel50
ENSMUSG00000072813	Pramel55
ENSMUSG00000029322	Plac8
ENSMUSG00000053268	Dspp
ENSMUSG00000053863	Mepe
ENSMUSG00000072774	Zfp951
ENSMUSG00000029298	Gbp9
ENSMUSG00000104713	Gbp6
ENSMUSG00000063447	Ube2d2b
ENSMUSG00000090961	Vmn2r8
ENSMUSG00000091624	Vmn2r9
ENSMUSG00000067010	Vmn2r10
ENSMUSG00000091450	Vmn2r11
ENSMUSG00000090688	Vmn2r12
ENSMUSG00000091059	Vmn2r14
ENSMUSG00000091375	Vmn2r15
ENSMUSG00000091879	Vmn2r17
ENSMUSG00000072763	Zfp1007
ENSMUSG00000072762	4930522L14Rik
ENSMUSG00000090015	Gm15446
ENSMUSG00000066613	Zfp932
ENSMUSG00000109771	Gm35315
ENSMUSG00000051503	Ccdc121rt3
ENSMUSG00000072722	Ccdc121rt2
ENSMUSG00000053873	Aym1
ENSMUSG00000072694	1500011B03Rik
ENSMUSG00000072694	2610524H06Rik
ENSMUSG00000121818	Rpl37rt
ENSMUSG00000029513	Prkab1
ENSMUSG00000066867	Oas1e
ENSMUSG00000053765	Oas1f
ENSMUSG00000066861	Oas1g
ENSMUSG00000029452	Tmem116
ENSMUSG00000029437	Il31
ENSMUSG00000025537	Phkg1
ENSMUSG00000053094	Tmem248
ENSMUSG00000040557	Mettl27
ENSMUSG00000043279	Trim56
ENSMUSG00000066682	Pilrb2
ENSMUSG00000037053	Azgp1
ENSMUSG00000075598	Smok3c
ENSMUSG00000029729	Zkscan1
ENSMUSG00000029526	1700123K08Rik
ENSMUSG00000044197	Gpr146
ENSMUSG00000029580	Actb
ENSMUSG00000029586	Spdye4b
ENSMUSG00000039296	Spdye4a
ENSMUSG00000029618	Ocm
ENSMUSG00000061707	Gm4871
ENSMUSG00000029621	Arpc1a
ENSMUSG00000075552	Cyp3a41b
ENSMUSG00000075551	Cyp3a41a
ENSMUSG00000104752	Gm5565
ENSMUSG00000096798	Gm6309
ENSMUSG00000095040	1700001J03Rik
ENSMUSG00000096344	Gm6408
ENSMUSG00000079093	4930449I24Rik
ENSMUSG00000041505	Gm3402
ENSMUSG00000079091	Gm3404
ENSMUSG00000096664	Gm3409
ENSMUSG00000095557	Gm3415
ENSMUSG00000041468	Gpr12
ENSMUSG00000029640	Usp12
ENSMUSG00000029649	Pomp
ENSMUSG00000029663	Gngt1
ENSMUSG00000042541	Sem1
ENSMUSG00000061762	Tac1
ENSMUSG00000089862	Umad1
ENSMUSG00000046178	Nxph1
ENSMUSG00000048216	Gpr85
ENSMUSG00000052419	Smim30
ENSMUSG00000007655	Cav1
ENSMUSG00000043865	Tas2r118
ENSMUSG00000023089	Ndufa5
ENSMUSG00000029707	Fscn3
ENSMUSG00000059201	Lep
ENSMUSG00000079652	Garin1a
ENSMUSG00000004285	Atp6v1f
ENSMUSG00000073155	Stmp1
ENSMUSG00000029838	Ptn
ENSMUSG00000052850	Tas2r137
ENSMUSG00000029882	Prss3b
ENSMUSG00000071519	Prss3
ENSMUSG00000021907	Pip
ENSMUSG00000029865	Sval1
ENSMUSG00000023289	Sva
ENSMUSG00000047102	Tas2r139
ENSMUSG00000046652	Tas2r143
ENSMUSG00000048284	Tas2r126
ENSMUSG00000095831	Or2f1
ENSMUSG00000094669	Or2a54
ENSMUSG00000059411	Or2a20
ENSMUSG00000029735	Tpk1
ENSMUSG00000054435	Gimap4
ENSMUSG00000043931	Gimap7
ENSMUSG00000050786	Ccdc126
ENSMUSG00000063694	Cycs
ENSMUSG00000063568	Jazf1
ENSMUSG00000045725	Prr15
ENSMUSG00000038065	Mturn
ENSMUSG00000037984	Neurod6
ENSMUSG00000002930	Ppp1r17
ENSMUSG00000071893	Vmn1r4
ENSMUSG00000090346	Vmn1r5
ENSMUSG00000115701	Vmn1r6
ENSMUSG00000061208	Vmn1r8
ENSMUSG00000091541	Vmn1r9
ENSMUSG00000115181	Vmn1r10
ENSMUSG00000115236	Vmn1r11
ENSMUSG00000057981	Vmn1r12
ENSMUSG00000064259	Vmn1r13
ENSMUSG00000115199	Vmn1r15
ENSMUSG00000115792	Vmn1r16
ENSMUSG00000115644	Vmn1r17
ENSMUSG00000091382	Vmn1r18
ENSMUSG00000115799	Vmn1r19
ENSMUSG00000115253	Vmn1r20
ENSMUSG00000115343	Vmn1r21
ENSMUSG00000115091	Vmn1r22
ENSMUSG00000093376	Vmn1r23
ENSMUSG00000115507	Vmn1r24
ENSMUSG00000048697	Vmn1r26
ENSMUSG00000071428	Vmn1r27
ENSMUSG00000115705	Vmn1r28
ENSMUSG00000091734	Vmn1r29
ENSMUSG00000095670	Vmn1r30
ENSMUSG00000115404	Vmn1r31
ENSMUSG00000025889	Snca
ENSMUSG00000029919	Hpgds
ENSMUSG00000036463	4930544G11Rik
ENSMUSG00000062905	Vmn1r32
ENSMUSG00000059375	Vmn1r33
ENSMUSG00000060699	Vmn1r35
ENSMUSG00000115482	Vmn1r36
ENSMUSG00000115467	Vmn1r37
ENSMUSG00000115170	Vmn1r38
ENSMUSG00000093755	Vmn1r39
ENSMUSG00000054422	Fabp1
ENSMUSG00000053044	Cd8b1
ENSMUSG00000050732	Vamp8
ENSMUSG00000071356	Reg3b
ENSMUSG00000079516	Reg3a
ENSMUSG00000030017	Reg3g
ENSMUSG00000059430	Actg2
ENSMUSG00000079494	Nat8f5
ENSMUSG00000030004	Nat8
ENSMUSG00000054226	Tprkb
ENSMUSG00000029999	Tgfa
ENSMUSG00000030055	Rab43
ENSMUSG00000030058	Copg1
ENSMUSG00000096051	Vmn1r40
ENSMUSG00000094586	Vmn1r41
ENSMUSG00000068231	Vmn1r43
ENSMUSG00000068234	Vmn1r44
ENSMUSG00000044248	Vmn1r45
ENSMUSG00000061653	Vmn1r46
ENSMUSG00000060724	Vmn1r47
ENSMUSG00000057592	Vmn1r48
ENSMUSG00000095932	Vmn1r49
ENSMUSG00000094553	Vmn1r50
ENSMUSG00000062818	Vmn1r51
ENSMUSG00000060816	Vmn1r52
ENSMUSG00000062546	V1ra8
ENSMUSG00000057697	Vmn1r53
ENSMUSG00000047203	Vmn1r54
ENSMUSG00000049694	BC048671
ENSMUSG00000030095	Tmem43
ENSMUSG00000034192	Lsm3
ENSMUSG00000046500	Tafa4
ENSMUSG00000030069	Prok2
ENSMUSG00000034648	Lrrn1
ENSMUSG00000048930	Tada3
ENSMUSG00000033963	Fancd2os
ENSMUSG00000064177	Ghrl
ENSMUSG00000057841	Rpl32
ENSMUSG00000050654	Or6d15
ENSMUSG00000042097	Zfp239
ENSMUSG00000030137	Tuba8
ENSMUSG00000040613	Apobec1
ENSMUSG00000046323	Dppa3
ENSMUSG00000043832	Clec4a3
ENSMUSG00000059639	Clec4a4
ENSMUSG00000030147	Clec4b1
ENSMUSG00000093820	Vmn2r21
ENSMUSG00000072780	Vmn2r24
ENSMUSG00000094672	Vmn2r25
ENSMUSG00000096630	Vmn2r26
ENSMUSG00000072778	Vmn2r27
ENSMUSG00000030125	Lrrc23
ENSMUSG00000038451	Spsb2
ENSMUSG00000030122	Ptms
ENSMUSG00000067338	Tuba3a
ENSMUSG00000030364	Clec2h
ENSMUSG00000030365	Clec2i
ENSMUSG00000030157	Clec2d
ENSMUSG00000030161	Gabarapl1
ENSMUSG00000030165	Klrd1
ENSMUSG00000067610	Klri1
ENSMUSG00000043932	Klri2
ENSMUSG00000014543	Klra17
ENSMUSG00000030173	Klra5
ENSMUSG00000061769	Klra6
ENSMUSG00000079852	Klra4
ENSMUSG00000089727	Klra8
ENSMUSG00000033024	Klra9
ENSMUSG00000067599	Klra7
ENSMUSG00000072718	Klra10
ENSMUSG00000054497	Tas2r130
ENSMUSG00000057754	Tas2r106
ENSMUSG00000061977	Tas2r104
ENSMUSG00000107874	Prb1b
ENSMUSG00000059934	Prh1
ENSMUSG00000058295	Prp2
ENSMUSG00000059382	Tas2r120
ENSMUSG00000060412	Tas2r124
ENSMUSG00000056901	Tas2r102
ENSMUSG00000058349	Tas2r117
ENSMUSG00000057381	Tas2r123
ENSMUSG00000056926	Tas2r113
ENSMUSG00000062528	Tas2r109
ENSMUSG00000030196	Tas2r103
ENSMUSG00000072704	Smim10l1
ENSMUSG00000055594	5530400C23Rik
ENSMUSG00000094973	Eif4a3l1
ENSMUSG00000096010	H4c16
ENSMUSG00000047515	BC049715
ENSMUSG00000043298	Smco3
ENSMUSG00000030218	Mgp
ENSMUSG00000030222	Rerg
ENSMUSG00000030224	Strap
ENSMUSG00000008540	Mgst1
ENSMUSG00000030226	Lmo3
ENSMUSG00000041681	Iapp
ENSMUSG00000067338	Tuba3b
ENSMUSG00000048776	Pthlh
ENSMUSG00000040029	Ipo8
ENSMUSG00000039985	Sinhcaf
ENSMUSG00000006333	Rps9
ENSMUSG00000089942	Pira2
ENSMUSG00000030427	Lilra6
ENSMUSG00000035545	Leng8
ENSMUSG00000070873	Lilra5
ENSMUSG00000030432	Rpl28
ENSMUSG00000086784	Isoc2a
ENSMUSG00000083649	Rasl2-9
ENSMUSG00000118215	Vmn1r55
ENSMUSG00000091874	Vmn1r56
ENSMUSG00000091652	Vmn1r57
ENSMUSG00000078808	Vmn1r58
ENSMUSG00000117744	Vmn1r59
ENSMUSG00000066820	Vmn2r28
ENSMUSG00000118298	Vmn1r60
ENSMUSG00000117863	Vmn1r61
ENSMUSG00000092579	Vmn1r62
ENSMUSG00000058631	Vmn1r63
ENSMUSG00000118388	Vmn1r64
ENSMUSG00000066850	Vmn1r65
ENSMUSG00000034660	Galp
ENSMUSG00000053367	Eddm13
ENSMUSG00000048620	Or6z3
ENSMUSG00000096228	Or6z7
ENSMUSG00000034583	Or6z6
ENSMUSG00000093877	Or6z1
ENSMUSG00000048067	Or10am5
ENSMUSG00000096373	Vmn2r31
ENSMUSG00000090892	Vmn2r41
ENSMUSG00000053720	Vmn2r43
ENSMUSG00000094098	Vmn2r44
ENSMUSG00000090864	Vmn2r40
ENSMUSG00000096658	Vmn2r39
ENSMUSG00000066828	Vmn2r37
ENSMUSG00000095914	Vmn2r48
ENSMUSG00000096180	Vmn2r49
ENSMUSG00000094606	Vmn2r50
ENSMUSG00000043066	Vmn1r66
ENSMUSG00000046716	Vmn1r67
ENSMUSG00000047031	Vmn1r68
ENSMUSG00000091662	Vmn1r69
ENSMUSG00000059206	Vmn1r71
ENSMUSG00000095339	Zscan4b
ENSMUSG00000090714	Zscan4d
ENSMUSG00000070828	Zscan4f
ENSMUSG00000095430	Vmn1r72
ENSMUSG00000051687	Vmn1r73
ENSMUSG00000047655	Vmn1r74
ENSMUSG00000043308	Vmn1r75
ENSMUSG00000115267	Vmn1r76
ENSMUSG00000095864	Vmn1r77
ENSMUSG00000096735	Vmn1r79
ENSMUSG00000115744	Vmn1r80
ENSMUSG00000058132	Vmn1r82
ENSMUSG00000066804	Vmn1r83
ENSMUSG00000066803	Vmn1r84
ENSMUSG00000070817	Vmn1r85
ENSMUSG00000070816	Vmn1r86
ENSMUSG00000070815	Vmn1r87
ENSMUSG00000117853	Vmn1r88
ENSMUSG00000020571	Cabp5
ENSMUSG00000078799	Sult2a5
ENSMUSG00000070811	Sult2a2
ENSMUSG00000074375	Sult2a3
ENSMUSG00000100586	Vmn1r90
ENSMUSG00000055942	Obox7
ENSMUSG00000074369	Obox2
ENSMUSG00000054310	Obox1
ENSMUSG00000066772	Obox3
ENSMUSG00000074366	Obox5
ENSMUSG00000041583	Obox6
ENSMUSG00000074365	Crxos
ENSMUSG00000091811	Inafm1
ENSMUSG00000007209	Ceacam9
ENSMUSG00000053228	Ceacam3
ENSMUSG00000023159	Psg29
ENSMUSG00000008789	Ceacam5
ENSMUSG00000023185	Ceacam14
ENSMUSG00000078793	Ceacam23
ENSMUSG00000030368	Ceacam11
ENSMUSG00000057195	Ceacam13
ENSMUSG00000030366	Ceacam12
ENSMUSG00000054005	Mill1
ENSMUSG00000003505	Psg18
ENSMUSG00000070798	Psg25
ENSMUSG00000070797	Psg27
ENSMUSG00000070796	Psg21
ENSMUSG00000044903	Psg22
ENSMUSG00000004542	Psg19
ENSMUSG00000004540	Psg17
ENSMUSG00000030413	Pglyrp1
ENSMUSG00000040824	Snrpd2
ENSMUSG00000095201	Vmn1r91
ENSMUSG00000096304	Vmn1r240
ENSMUSG00000096164	Vmn1r93
ENSMUSG00000094011	Vmn1r94
ENSMUSG00000094735	Vmn1r95
ENSMUSG00000094981	Vmn1r241
ENSMUSG00000094149	Vmn1r242
ENSMUSG00000093871	Vmn1r243
ENSMUSG00000093917	Vmn1r244
ENSMUSG00000096386	Vmn1r100
ENSMUSG00000094545	Vmn1r101
ENSMUSG00000094762	Gm10670
ENSMUSG00000096663	Vmn1r103
ENSMUSG00000096903	Vmn1r104
ENSMUSG00000096761	Vmn1r245
ENSMUSG00000095837	Vmn1r246
ENSMUSG00000109060	Gm4513
ENSMUSG00000095962	Vmn1r107
ENSMUSG00000095768	Vmn1r111
ENSMUSG00000094284	Vmn1r112
ENSMUSG00000091638	Vmn1r113
ENSMUSG00000094085	Vmn1r114
ENSMUSG00000091435	Vmn1r115
ENSMUSG00000095973	Vmn1r116
ENSMUSG00000096737	Vmn1r117
ENSMUSG00000094589	Vmn1r118
ENSMUSG00000094010	Vmn1r119
ENSMUSG00000093986	Vmn1r120
ENSMUSG00000094680	Vmn1r121
ENSMUSG00000094001	Vmn1r122
ENSMUSG00000094385	Vmn1r123
ENSMUSG00000101436	Gm5157
ENSMUSG00000094221	Vmn1r124
ENSMUSG00000095309	Vmn1r125
ENSMUSG00000096813	Vmn1r126
ENSMUSG00000093890	Vmn1r127
ENSMUSG00000095758	Vmn1r128
ENSMUSG00000094879	Vmn1r129
ENSMUSG00000109516	Gm6882
ENSMUSG00000094208	Vmn1r130
ENSMUSG00000093941	Vmn1r131
ENSMUSG00000074322	Vmn1r132
ENSMUSG00000096513	Vmn1r247
ENSMUSG00000096760	Vmn1r248
ENSMUSG00000095064	Vmn1r135
ENSMUSG00000095191	Vmn1r249
ENSMUSG00000095962	Vmn1r137
ENSMUSG00000095163	Vmn1r138
ENSMUSG00000096283	Gm6176
ENSMUSG00000074311	Vmn1r139
ENSMUSG00000096304	Gm16451
ENSMUSG00000096348	Vmn1r250
ENSMUSG00000095273	Vmn1r142
ENSMUSG00000096071	Vmn1r143
ENSMUSG00000094981	Vmn1r251
ENSMUSG00000094149	Vmn1r252
ENSMUSG00000093871	Vmn1r253
ENSMUSG00000093917	Vmn1r254
ENSMUSG00000095543	Vmn1r148
ENSMUSG00000094542	Vmn1r149
ENSMUSG00000096871	Gm10665
ENSMUSG00000093853	Vmn1r151
ENSMUSG00000095383	Vmn1r152
ENSMUSG00000094748	Vmn1r255
ENSMUSG00000095837	Vmn1r256
ENSMUSG00000109396	Gm4565
ENSMUSG00000094905	Vmn1r155
ENSMUSG00000095081	Vmn1r257
ENSMUSG00000095619	Vmn1r157
ENSMUSG00000094700	Vmn1r158
ENSMUSG00000095931	Vmn1r159
ENSMUSG00000094931	Vmn1r160
ENSMUSG00000096513	Vmn1r258
ENSMUSG00000096760	Vmn1r259
ENSMUSG00000095064	Vmn1r163
ENSMUSG00000096601	Vmn1r260
ENSMUSG00000095683	Gm10662
ENSMUSG00000095358	Vmn1r165
ENSMUSG00000096073	Vmn1r166
ENSMUSG00000094682	Gm6902
ENSMUSG00000090715	Vmn1r167
ENSMUSG00000074291	Vmn1r168
ENSMUSG00000094602	Vmn1r169
ENSMUSG00000094187	Vmn1r170
ENSMUSG00000062483	Vmn1r171
ENSMUSG00000035523	Vmn1r172
ENSMUSG00000115021	Vmn1r173
ENSMUSG00000090411	Vmn1r174
ENSMUSG00000095632	Vmn1r175
ENSMUSG00000096859	Vmn1r176
ENSMUSG00000057513	Vmn1r177
ENSMUSG00000062598	Vmn1r178
ENSMUSG00000046924	Vmn1r179
ENSMUSG00000092473	Vmn1r180
ENSMUSG00000097425	Vmn1r181
ENSMUSG00000092456	V1rd19
ENSMUSG00000055826	Tescl
ENSMUSG00000058717	Lypd11
ENSMUSG00000062732	Lypd4
ENSMUSG00000040952	Rps19
ENSMUSG00000040940	Arhgef1
ENSMUSG00000074254	Cyp2a4
ENSMUSG00000055200	Sertad3
ENSMUSG00000070705	Eid2b
ENSMUSG00000003444	Med29
ENSMUSG00000059128	Ifnl2
ENSMUSG00000060747	Ifnl3
ENSMUSG00000046056	Sbsn
ENSMUSG00000050440	Hamp
ENSMUSG00000036521	Scgb2b2
ENSMUSG00000078754	Scgb2b3
ENSMUSG00000098094	Scgb2b6
ENSMUSG00000094053	Scgb2b7
ENSMUSG00000078759	Scgb1b7
ENSMUSG00000097972	Scgb2b10
ENSMUSG00000099581	Scgb1b10
ENSMUSG00000099729	Scgb2b11
ENSMUSG00000097982	Scgb2b12
ENSMUSG00000101520	Scgb1b12
ENSMUSG00000078759	Scgb1b29
ENSMUSG00000097972	Scgb2b15
ENSMUSG00000101232	Scgb1b15
ENSMUSG00000097972	Scgb2b17
ENSMUSG00000101232	Scgb1b17
ENSMUSG00000100058	Scgb2b18
ENSMUSG00000096467	Scgb2b19
ENSMUSG00000095232	Scgb1b19
ENSMUSG00000094305	Scgb2b20
ENSMUSG00000099900	Scgb2b21
ENSMUSG00000046438	Scgb2b24
ENSMUSG00000066586	Scgb2b26
ENSMUSG00000066584	Scgb2b27
ENSMUSG00000053742	Gm4454
ENSMUSG00000102017	Gm6124
ENSMUSG00000053742	Gm9271
ENSMUSG00000053742	Gm5114
ENSMUSG00000091692	4930433I11Rik
ENSMUSG00000048312	Gm4884
ENSMUSG00000072259	Gm5592
ENSMUSG00000056383	AI987944
ENSMUSG00000066537	Vmn2r57
ENSMUSG00000074166	AW146154
ENSMUSG00000074165	Zfp788
ENSMUSG00000090383	Vmn2r58
ENSMUSG00000090619	Vmn2r60
ENSMUSG00000090967	Vmn2r61
ENSMUSG00000069727	Zfp975
ENSMUSG00000064194	Zfp936
ENSMUSG00000004609	Cd33
ENSMUSG00000063133	Klk1b1
ENSMUSG00000053719	Klk1b26
ENSMUSG00000060177	Klk1b22
ENSMUSG00000038968	Klk1b16
ENSMUSG00000063713	Klk1b24
ENSMUSG00000066513	Klk1b4
ENSMUSG00000074129	Rpl13a
ENSMUSG00000030798	Cd37
ENSMUSG00000008461	Fut1
ENSMUSG00000052303	Mrgpra6
ENSMUSG00000050650	Mrgpra1
ENSMUSG00000096719	Mrgpra2b
ENSMUSG00000070551	Mrgprb5
ENSMUSG00000050870	Mrgprb8
ENSMUSG00000050425	Mrgprb2
ENSMUSG00000051504	Siglech
ENSMUSG00000102252	Snrpn
ENSMUSG00000030509	Asb7
ENSMUSG00000047084	Ngrn
ENSMUSG00000038646	Ramac
ENSMUSG00000070460	Or5ae2
ENSMUSG00000116179	Or5ae1
ENSMUSG00000066372	Vmn2r65
ENSMUSG00000091205	Vmn2r71
ENSMUSG00000051877	Vmn2r72
ENSMUSG00000090436	Vmn2r75
ENSMUSG00000057540	Or14c46
ENSMUSG00000054054	Or13g1
ENSMUSG00000055610	Or14a260
ENSMUSG00000062426	Or14a258
ENSMUSG00000061549	Or14c44
ENSMUSG00000020168	Or14c43
ENSMUSG00000059319	Or14c41
ENSMUSG00000062042	Or14a256
ENSMUSG00000063394	Or14c40
ENSMUSG00000060688	Or14c39
ENSMUSG00000090949	Vmn2r77
ENSMUSG00000091962	Vmn2r78
ENSMUSG00000090362	Vmn2r79
ENSMUSG00000041343	Ankrd42
ENSMUSG00000035642	Aamdc
ENSMUSG00000090958	Lrrc32
ENSMUSG00000070426	Rnf121
ENSMUSG00000070424	Art5
ENSMUSG00000073969	Or52i2
ENSMUSG00000048469	Or51f23
ENSMUSG00000073960	Or51f1d
ENSMUSG00000078080	Or51f1e
ENSMUSG00000073954	Or52e3
ENSMUSG00000073952	Or52ab2
ENSMUSG00000059874	Or52e19b
ENSMUSG00000058976	Usp17lc
ENSMUSG00000073948	Or52ae7
ENSMUSG00000078624	Or51ab3
ENSMUSG00000099687	Or51b6b
ENSMUSG00000061626	Or52a5
ENSMUSG00000052187	Hbb-y
ENSMUSG00000110259	Or51b6
ENSMUSG00000073932	Or51i2
ENSMUSG00000090215	Trim34b
ENSMUSG00000057596	Trim30d
ENSMUSG00000109806	Or56b2j
ENSMUSG00000063582	Or52n2
ENSMUSG00000056782	Or52n2b
ENSMUSG00000030895	Hpx
ENSMUSG00000030890	Ilk
ENSMUSG00000051680	Or2ag12
ENSMUSG00000064223	Or2ag1b
ENSMUSG00000108948	Or2ag13
ENSMUSG00000059087	Or2ag16
ENSMUSG00000073901	Or2ag19
ENSMUSG00000073900	Or2ag20
ENSMUSG00000069390	Or2d3
ENSMUSG00000073899	Or2d3b
ENSMUSG00000062987	Or2d2b
ENSMUSG00000073896	Or2d36
ENSMUSG00000109542	Or5p51
ENSMUSG00000095212	Or5p53
ENSMUSG00000094197	Or5p54
ENSMUSG00000095301	Or5p55
ENSMUSG00000094426	Or5p6
ENSMUSG00000110171	Or5p60
ENSMUSG00000096068	Or5p62
ENSMUSG00000096465	Or5p64
ENSMUSG00000109884	Or5p66
ENSMUSG00000094612	Or5p1
ENSMUSG00000093980	Or5p68
ENSMUSG00000109631	Or5p69
ENSMUSG00000058014	Or5p76
ENSMUSG00000049280	Or10ab5
ENSMUSG00000096209	Or5p81
ENSMUSG00000056946	Or10a3m
ENSMUSG00000066241	Or10a48
ENSMUSG00000066239	Or10a3n
ENSMUSG00000048330	Ric3
ENSMUSG00000030790	Adm
ENSMUSG00000059077	Pth
ENSMUSG00000030666	Calcb
ENSMUSG00000030663	1110004F10Rik
ENSMUSG00000090862	Rps13
ENSMUSG00000008683	Rps15a
ENSMUSG00000095115	Itpripl2
ENSMUSG00000030745	Il21r
ENSMUSG00000030717	Nupr1
ENSMUSG00000030695	Aldoa
ENSMUSG00000030682	Cdipt
ENSMUSG00000042462	Dctpp1
ENSMUSG00000060034	Ctf2
ENSMUSG00000044139	Prss53
ENSMUSG00000030802	Bckdk
ENSMUSG00000013668	4933402N03Rik
ENSMUSG00000073804	Nps
ENSMUSG00000041775	Mapk1ip1
ENSMUSG00000050366	Or6b13
ENSMUSG00000061489	Or13a19
ENSMUSG00000060112	Or13a27
ENSMUSG00000060974	Or12j3
ENSMUSG00000062712	Or2j6
ENSMUSG00000056883	Or12j4
ENSMUSG00000063230	Or13a22
ENSMUSG00000052508	Or12j5
ENSMUSG00000095901	Or13a24
ENSMUSG00000093942	Or13a18
ENSMUSG00000096069	Or13a28
ENSMUSG00000059136	Or13a25
ENSMUSG00000066122	Or13a17
ENSMUSG00000057997	Or13a26
ENSMUSG00000025480	Syce1
ENSMUSG00000025481	Urah
ENSMUSG00000038801	Scgb1c1
ENSMUSG00000025491	Ifitm1
ENSMUSG00000060240	Cend1
ENSMUSG00000038489	Polr2l
ENSMUSG00000025147	Mob2
ENSMUSG00000056885	Gm4559
ENSMUSG00000031070	Mrgprf
ENSMUSG00000065952	Rps23rg1
ENSMUSG00000087687	Pet100
ENSMUSG00000089665	Fcor
ENSMUSG00000031495	Cd209d
ENSMUSG00000040165	Cd209c
ENSMUSG00000058748	Zfp958
ENSMUSG00000090336	Cfap97d2
ENSMUSG00000031458	Coprs
ENSMUSG00000050052	Tdrp
ENSMUSG00000026317	Cln8
ENSMUSG00000053678	Defb40
ENSMUSG00000058568	Defb37
ENSMUSG00000053790	Defb38
ENSMUSG00000061847	Defb39
ENSMUSG00000043787	Defb12
ENSMUSG00000110641	Spag11a
ENSMUSG00000046354	Defb14
ENSMUSG00000050756	Defb6
ENSMUSG00000071169	Defb46
ENSMUSG00000039785	Defb5
ENSMUSG00000039775	Defb3
ENSMUSG00000031471	Defb8
ENSMUSG00000037790	Defb7
ENSMUSG00000096265	Potefam3e
ENSMUSG00000074449	Potefam3a
ENSMUSG00000110591	9530057J20Rik
ENSMUSG00000095294	Potefam3b
ENSMUSG00000074454	Defb33
ENSMUSG00000079120	AY761185
ENSMUSG00000074447	Defa21
ENSMUSG00000074446	Defa23
ENSMUSG00000061845	Defa35
ENSMUSG00000094687	Defa25
ENSMUSG00000061958	Defa38
ENSMUSG00000074444	Defa30
ENSMUSG00000074443	Defa22
ENSMUSG00000074442	Defa31
ENSMUSG00000079116	Defa41
ENSMUSG00000074441	Defa40
ENSMUSG00000074440	Defa3
ENSMUSG00000074439	Defa5
ENSMUSG00000082211	Defa27
ENSMUSG00000074437	Defa29
ENSMUSG00000096295	Defa2
ENSMUSG00000094362	Defa33
ENSMUSG00000094662	Defa36
ENSMUSG00000094818	Defa20
ENSMUSG00000094818	Defa32
ENSMUSG00000065956	Defa37
ENSMUSG00000074434	Defa28
ENSMUSG00000079113	Defa43
ENSMUSG00000060070	Defa26
ENSMUSG00000060208	Defa17
ENSMUSG00000063206	Defa34
ENSMUSG00000058618	Defa39
ENSMUSG00000064213	Defa24
ENSMUSG00000058568	Defb50
ENSMUSG00000006570	Defb2
ENSMUSG00000044743	Defb10
ENSMUSG00000047390	Defb9
ENSMUSG00000048500	Defb11
ENSMUSG00000079112	Fam90a1a
ENSMUSG00000031534	Smim19
ENSMUSG00000008892	Vdac3
ENSMUSG00000031556	Tm2d2
ENSMUSG00000071138	Tex24
ENSMUSG00000046794	Ppp1r3b
ENSMUSG00000031601	Cnot7
ENSMUSG00000054033	Adam39
ENSMUSG00000050190	Adam34l
ENSMUSG00000046258	Adam29
ENSMUSG00000038206	Fbxo8
ENSMUSG00000049946	BC030500
ENSMUSG00000074300	Smim31
ENSMUSG00000036469	Marchf1
ENSMUSG00000036437	Npy1r
ENSMUSG00000005610	Nat1
ENSMUSG00000051147	Nat2
ENSMUSG00000056426	Nat3
ENSMUSG00000107280	Potefam3c
ENSMUSG00000106824	Potefam3d
ENSMUSG00000060427	Zfp868
ENSMUSG00000092260	Zfp963
ENSMUSG00000043090	Zfp866
ENSMUSG00000047654	Tssk6
ENSMUSG00000068240	Uba52
ENSMUSG00000049988	Lrrc25
ENSMUSG00000095026	Gm3336
ENSMUSG00000046718	Bst2
ENSMUSG00000066880	Zfp617
ENSMUSG00000003484	Cyp4f18
ENSMUSG00000061561	Or2z9
ENSMUSG00000046881	Or1ab2
ENSMUSG00000034472	Rasd2
ENSMUSG00000037070	Rbmxl1
ENSMUSG00000047286	Or10k2
ENSMUSG00000048617	Rtbdn
ENSMUSG00000036902	Neto2
ENSMUSG00000036840	Siah1a
ENSMUSG00000031757	Mt4
ENSMUSG00000050901	Mt2
ENSMUSG00000031765	Mt1
ENSMUSG00000021963	Sap18b
ENSMUSG00000031672	Got2
ENSMUSG00000074127	Cmtm2a
ENSMUSG00000005705	Agrp
ENSMUSG00000071497	Nutf2
ENSMUSG00000031723	Txnl4b
ENSMUSG00000032554	Hp
ENSMUSG00000069895	Atxn1l
ENSMUSG00000004637	Wwox
ENSMUSG00000034467	Dynlrb2
ENSMUSG00000034308	Sdr42e1
ENSMUSG00000043687	1190005I06Rik
ENSMUSG00000015013	Trappc2l
ENSMUSG00000051671	Coa6
ENSMUSG00000038691	Mbd3l1
ENSMUSG00000078116	Or7g16
ENSMUSG00000051414	Or7g17
ENSMUSG00000062868	Or7g18
ENSMUSG00000095957	Or7g19
ENSMUSG00000095525	Or7g12
ENSMUSG00000045204	Or7g20
ENSMUSG00000059303	Or7g21
ENSMUSG00000110621	Or7g22
ENSMUSG00000048391	Or7g25
ENSMUSG00000061614	Or7g27
ENSMUSG00000058692	Or7g28
ENSMUSG00000059821	Or7g29
ENSMUSG00000052182	Or7g30
ENSMUSG00000094535	Or7g32
ENSMUSG00000052625	Olfr851
ENSMUSG00000051160	Or7g33
ENSMUSG00000095667	Or7g34
ENSMUSG00000043087	Or7g35
ENSMUSG00000058659	Or7e165
ENSMUSG00000095448	Or7e168
ENSMUSG00000066905	Or7e169
ENSMUSG00000051118	Or7d10
ENSMUSG00000050803	Or7e173
ENSMUSG00000044454	Or7d11
ENSMUSG00000044106	Or7e174
ENSMUSG00000066899	Or8b12i
ENSMUSG00000066897	Or7e176
ENSMUSG00000059623	Or7d9
ENSMUSG00000084786	Ubl5
ENSMUSG00000013822	Elof1
ENSMUSG00000010607	Pigyl
ENSMUSG00000031991	Spata19
ENSMUSG00000041737	Tmem45b
ENSMUSG00000032099	Pate4
ENSMUSG00000094995	Pate3
ENSMUSG00000091215	Pate1
ENSMUSG00000090738	Pate7
ENSMUSG00000047980	Pate5
ENSMUSG00000078934	Pate13
ENSMUSG00000090710	Pate11
ENSMUSG00000074448	Pate9
ENSMUSG00000091248	Pate8
ENSMUSG00000058628	Or8b12b
ENSMUSG00000060583	Or8b35
ENSMUSG00000094461	Or8b36
ENSMUSG00000095893	Or8b37
ENSMUSG00000096424	Or8b38
ENSMUSG00000096167	Or8b39
ENSMUSG00000095527	Or8b101
ENSMUSG00000096356	Or8b40
ENSMUSG00000096409	Or8b41
ENSMUSG00000045528	Or8c13
ENSMUSG00000094778	Or8c8
ENSMUSG00000096427	Or8c17
ENSMUSG00000096757	Or8c11
ENSMUSG00000094380	Or8b1b
ENSMUSG00000096794	Or8b1c
ENSMUSG00000039962	Or8b1
ENSMUSG00000094810	Or8b44
ENSMUSG00000060114	Or8b46
ENSMUSG00000111448	Or8b48
ENSMUSG00000059189	Or8b49
ENSMUSG00000047050	Or8b50
ENSMUSG00000057444	Or8b1d
ENSMUSG00000063225	Or8b52
ENSMUSG00000056961	Or8g51
ENSMUSG00000061039	Or8b53
ENSMUSG00000049926	Or8b54
ENSMUSG00000062103	Or8d2
ENSMUSG00000047667	Or8d1
ENSMUSG00000064333	Or8d2b
ENSMUSG00000063221	Or8d23
ENSMUSG00000058515	Or8d1b
ENSMUSG00000057424	Or10d1c
ENSMUSG00000059595	Or8g21
ENSMUSG00000058820	Or8g17
ENSMUSG00000094182	Or8g23
ENSMUSG00000048501	Or8g24
ENSMUSG00000049708	Or8g19
ENSMUSG00000094970	Or8g26
ENSMUSG00000096555	Or8g27
ENSMUSG00000096109	Or8g18
ENSMUSG00000063380	Or8g28
ENSMUSG00000057349	Or8g30
ENSMUSG00000094269	Or8g32
ENSMUSG00000058856	Or8g33
ENSMUSG00000094745	Or8g34
ENSMUSG00000095322	Or8g36
ENSMUSG00000062121	Or10d1b
ENSMUSG00000095839	Or8g52
ENSMUSG00000094353	Or8g50
ENSMUSG00000055820	Or8g4
ENSMUSG00000095903	Or8g53
ENSMUSG00000094254	Or8g54
ENSMUSG00000093934	Or8g2b
ENSMUSG00000094449	Or8g55
ENSMUSG00000059473	Or10g9
ENSMUSG00000044205	Or8b57
ENSMUSG00000040541	Tmem225
ENSMUSG00000049281	Scn3b
ENSMUSG00000053128	Rnf26
ENSMUSG00000032105	Nherf4
ENSMUSG00000049932	H2ax
ENSMUSG00000032112	Trappc4
ENSMUSG00000002033	Cd3g
ENSMUSG00000032089	Il10ra
ENSMUSG00000054156	Gm4894
ENSMUSG00000039016	Timm8b
ENSMUSG00000032274	Cyp19a1
ENSMUSG00000050702	4930563M21Rik
ENSMUSG00000032288	Imp3
ENSMUSG00000063849	Ppcdc
ENSMUSG00000074259	Gramd2a
ENSMUSG00000035337	Uchl4
ENSMUSG00000032388	Spg21
ENSMUSG00000059383	Gfral
ENSMUSG00000074179	Gsta5
ENSMUSG00000066463	Omt2a
ENSMUSG00000060461	Dppa5a
ENSMUSG00000032330	Cox7a2
ENSMUSG00000032425	Zfp949
ENSMUSG00000102037	Bcl2a1a
ENSMUSG00000079162	Trim43b
ENSMUSG00000089929	Bcl2a1b
ENSMUSG00000046997	Spsb4
ENSMUSG00000046402	Rbp1
ENSMUSG00000074123	Prr23a4
ENSMUSG00000032470	Mras
ENSMUSG00000053747	Sox14
ENSMUSG00000032566	Nudt16l2
ENSMUSG00000010057	Nprl2
ENSMUSG00000079334	Naa80
ENSMUSG00000032595	Cdhr4
ENSMUSG00000050641	BC048562
ENSMUSG00000025652	Tmem89
ENSMUSG00000049699	Ucn2
ENSMUSG00000091537	Tma7
ENSMUSG00000049314	Fbxw13
ENSMUSG00000105589	Fbxw14
ENSMUSG00000054087	Fbxw28
ENSMUSG00000074061	Fbxw19
ENSMUSG00000074060	Fbxw15
ENSMUSG00000062275	Fbxw24
ENSMUSG00000074059	Fbxw18
ENSMUSG00000059547	Fbxw26
ENSMUSG00000104614	Fbxw27
ENSMUSG00000053820	Bcl2a1c
ENSMUSG00000032434	Cmtm6
ENSMUSG00000032436	Cmtm7
ENSMUSG00000050621	Rps27rt
ENSMUSG00000032446	Eomes
ENSMUSG00000006932	Ctnnb1
ENSMUSG00000074829	2010315B03Rik
ENSMUSG00000091618	H60c
ENSMUSG00000019773	Fbxo5
ENSMUSG00000079685	Ulbp1
ENSMUSG00000078348	Sf3b5
ENSMUSG00000056966	Gje1
ENSMUSG00000078453	Abracl
ENSMUSG00000020007	Il20ra
ENSMUSG00000053219	Raet1e
ENSMUSG00000075297	H60b
ENSMUSG00000078452	Raet1d
ENSMUSG00000061983	Rps12
ENSMUSG00000020010	Vnn3
ENSMUSG00000100004	Taar8c
ENSMUSG00000039166	Akap7
ENSMUSG00000075266	Cenpw
ENSMUSG00000039697	Ncoa7
ENSMUSG00000019785	Clvs2
ENSMUSG00000039508	Calhm4
ENSMUSG00000039485	Tspyl4
ENSMUSG00000063953	Amd2
ENSMUSG00000094311	Rfpl4b
ENSMUSG00000019843	Fyn
ENSMUSG00000044770	Scml4
ENSMUSG00000038160	Atg5
ENSMUSG00000038583	Pln
ENSMUSG00000075046	Duxf3
ENSMUSG00000020088	Sar1a
ENSMUSG00000036764	Dnajc12
ENSMUSG00000019933	Mrln
ENSMUSG00000001666	Ddt
ENSMUSG00000033208	S100b
ENSMUSG00000069584	Gm10272
ENSMUSG00000069583	Krtap12-1
ENSMUSG00000005054	Cstb
ENSMUSG00000051190	Or7c70
ENSMUSG00000094673	Or7a38
ENSMUSG00000094080	Or7a42
ENSMUSG00000042774	Or7a37
ENSMUSG00000046493	Or7a36
ENSMUSG00000063216	Or7a35
ENSMUSG00000060205	Or7a41
ENSMUSG00000055515	Vmn2r81
ENSMUSG00000055862	Izumo4
ENSMUSG00000035215	Lsm7
ENSMUSG00000020219	Timm13
ENSMUSG00000043670	Diras1
ENSMUSG00000114004	Gm48552
ENSMUSG00000096856	Gm10778
ENSMUSG00000096795	Zfp433
ENSMUSG00000094622	Gm3055
ENSMUSG00000094076	Gm4767
ENSMUSG00000112640	Gm32687
ENSMUSG00000096718	Zfp781
ENSMUSG00000061371	Zfp873
ENSMUSG00000112160	BC024063
ENSMUSG00000062931	Zfp938
ENSMUSG00000073427	Gm4924
ENSMUSG00000094186	Gm1553
ENSMUSG00000063320	Uqcc6
ENSMUSG00000050035	Fhl4
ENSMUSG00000060935	Tmem263
ENSMUSG00000020053	Igf1
ENSMUSG00000036168	Ccdc38
ENSMUSG00000045867	Cradd
ENSMUSG00000046934	Csl
ENSMUSG00000019966	Kitl
ENSMUSG00000091101	Gm4302
ENSMUSG00000096744	Gm4303
ENSMUSG00000097550	Gm21304
ENSMUSG00000090854	Gm4340
ENSMUSG00000074748	Atxn7l3b
ENSMUSG00000020137	Thap2
ENSMUSG00000060181	Slc35e3
ENSMUSG00000052681	Rap1b
ENSMUSG00000020212	Mdm1
ENSMUSG00000112216	Cdc5lrt1
ENSMUSG00000112252	Cdc5lrt4
ENSMUSG00000090461	Il22b
ENSMUSG00000112814	Cdc5lrt5
ENSMUSG00000112419	Cdc5lrt6
ENSMUSG00000112027	Cdc5lrt7
ENSMUSG00000112781	Cdc5lrt8
ENSMUSG00000112495	Cdc5lrt9
ENSMUSG00000112919	Cdc5lrt10
ENSMUSG00000053684	Kics2
ENSMUSG00000006728	Cdk4
ENSMUSG00000025400	Tac2
ENSMUSG00000069456	Rdh16
ENSMUSG00000040134	Rdh7
ENSMUSG00000025389	Mip
ENSMUSG00000005683	Cs
ENSMUSG00000025373	Rnf41
ENSMUSG00000093674	Rpl41
ENSMUSG00000025362	Rps26
ENSMUSG00000056853	Olfr765
ENSMUSG00000059762	Or6c8
ENSMUSG00000042801	Or6c2b
ENSMUSG00000061367	Or6c202
ENSMUSG00000107662	Or6c203
ENSMUSG00000096000	Or6c204
ENSMUSG00000096229	Or6c5
ENSMUSG00000096220	Or6c205
ENSMUSG00000095483	Or6c206
ENSMUSG00000049573	Or6c68
ENSMUSG00000095138	Or6c35
ENSMUSG00000095075	Or6c6
ENSMUSG00000111732	Or6c5b
ENSMUSG00000095696	Or6c1b
ENSMUSG00000096497	Or6c5c
ENSMUSG00000044025	Or6c75
ENSMUSG00000044293	Or6c88
ENSMUSG00000052012	Or10p1
ENSMUSG00000094734	Or6c209
ENSMUSG00000108114	Or6c210
ENSMUSG00000095401	Or6c6c
ENSMUSG00000071065	Or6c213
ENSMUSG00000069421	Or6c69b
ENSMUSG00000049052	Or6c216
ENSMUSG00000052818	Or6c76b
ENSMUSG00000063715	Or6c69
ENSMUSG00000058071	Or6c219
ENSMUSG00000094295	Or10u4
ENSMUSG00000094632	Or10u3
ENSMUSG00000048745	Or6c33
ENSMUSG00000096747	Or9r3
ENSMUSG00000058084	Or9k2
ENSMUSG00000070601	Vmn2r84
ENSMUSG00000092048	Vmn2r85
ENSMUSG00000092162	Vmn2r86
ENSMUSG00000091511	Vmn2r87
ENSMUSG00000020439	Smtn
ENSMUSG00000047205	Dusp18
ENSMUSG00000020432	Tcn2
ENSMUSG00000020475	Pgam2
ENSMUSG00000002741	Ykt6
ENSMUSG00000004393	Ddx56
ENSMUSG00000078970	Dnaaf10
ENSMUSG00000020321	Mdh1
ENSMUSG00000020458	Rtn4
ENSMUSG00000078157	Fem1al
ENSMUSG00000060923	Acyp2
ENSMUSG00000020309	Chac2
ENSMUSG00000073063	Hbq1b
ENSMUSG00000069917	Hba-a2
ENSMUSG00000053519	Kcnip1
ENSMUSG00000041231	Ublcp1
ENSMUSG00000020397	Med7
ENSMUSG00000020372	Rack1
ENSMUSG00000046879	Irgm1
ENSMUSG00000069893	9930111J21Rik1
ENSMUSG00000078922	Tgtp1
ENSMUSG00000069892	9930111J21Rik2
ENSMUSG00000078922	Tgtp2
ENSMUSG00000059864	Or2y1g
ENSMUSG00000100923	Or2y1b
ENSMUSG00000045421	Or2y17
ENSMUSG00000107573	Or2y1d
ENSMUSG00000047702	Or2y16
ENSMUSG00000063386	Or2y15
ENSMUSG00000059729	Or2y1
ENSMUSG00000063827	Or2y12
ENSMUSG00000107645	Or2y10
ENSMUSG00000020366	Mapk9
ENSMUSG00000072983	4933414I15Rik
ENSMUSG00000050343	Or1ad6
ENSMUSG00000061952	Or1ad1
ENSMUSG00000060918	Or1ad8
ENSMUSG00000059397	Or1x2
ENSMUSG00000057890	Or1x6
ENSMUSG00000061469	Msantd5
ENSMUSG00000020386	Sar1b
ENSMUSG00000060170	Or2y6
ENSMUSG00000036216	Leap2
ENSMUSG00000044894	Uqcrq
ENSMUSG00000036117	Il5
ENSMUSG00000063652	Slc22a21
ENSMUSG00000018914	Il3
ENSMUSG00000018585	Atox1
ENSMUSG00000069874	Irgm2
ENSMUSG00000013653	1810065E05Rik
ENSMUSG00000058287	Gm12253
ENSMUSG00000043314	Or2z2
ENSMUSG00000058807	Or2t49
ENSMUSG00000050818	Or2t48
ENSMUSG00000057654	Or2t47
ENSMUSG00000060765	Or2t46
ENSMUSG00000037145	Lypd8l
ENSMUSG00000063549	Or2w3
ENSMUSG00000107711	Or2ak7
ENSMUSG00000108265	Or2ak5
ENSMUSG00000060030	Or2w3b
ENSMUSG00000056959	Or2t45
ENSMUSG00000059504	Or2t44
ENSMUSG00000094805	Or9e1
ENSMUSG00000072915	Gm12258
ENSMUSG00000078851	H2ac25
ENSMUSG00000010142	Tnfrsf13b
ENSMUSG00000048497	Mmgt2
ENSMUSG00000085683	Tmem238l
ENSMUSG00000070394	Tmem256
ENSMUSG00000093989	Rnasek
ENSMUSG00000018442	Derl2
ENSMUSG00000020803	Txndc17
ENSMUSG00000070388	Fbxo39
ENSMUSG00000020794	Ube2g1
ENSMUSG00000047260	Emc6
ENSMUSG00000072709	Or1e21
ENSMUSG00000060335	Or1e25
ENSMUSG00000069818	Or1e30
ENSMUSG00000070382	Or1e31
ENSMUSG00000069476	Zfp616
ENSMUSG00000070380	Or3a1b
ENSMUSG00000070379	Or3a1c
ENSMUSG00000070375	Or1p1c
ENSMUSG00000000753	Serpinf1
ENSMUSG00000001105	Ift20
ENSMUSG00000009185	Ccl8
ENSMUSG00000035208	Slfn8
ENSMUSG00000072620	Slfn2
ENSMUSG00000078763	Slfn1
ENSMUSG00000000204	Slfn4
ENSMUSG00000018986	Slfn3
ENSMUSG00000018733	Pex12
ENSMUSG00000000982	Ccl3
ENSMUSG00000018930	Ccl4
ENSMUSG00000069792	Wfdc17
ENSMUSG00000000983	Wfdc18
ENSMUSG00000051748	Wfdc21
ENSMUSG00000018479	Chct1
ENSMUSG00000018171	Vmp1
ENSMUSG00000018427	Ypel2
ENSMUSG00000110344	Smim36
ENSMUSG00000013415	Igf2bp1
ENSMUSG00000069744	Psmb3
ENSMUSG00000038150	Ormdl3
ENSMUSG00000069722	Krtap3-2
ENSMUSG00000047564	Krtap3-1
ENSMUSG00000058725	Gm11937
ENSMUSG00000060756	Krtap2-4
ENSMUSG00000035592	Krt33a
ENSMUSG00000057723	Krt33b
ENSMUSG00000019173	Rab5c
ENSMUSG00000049354	Dcaf7
ENSMUSG00000020712	Tcam1
ENSMUSG00000057322	Rpl38
ENSMUSG00000075420	Smim6
ENSMUSG00000016559	H3f3b
ENSMUSG00000062825	Actg1
ENSMUSG00000061111	Mcrip1
ENSMUSG00000025132	Arhgdia
ENSMUSG00000025135	Anapc11
ENSMUSG00000025141	Myadml2
ENSMUSG00000039337	Tex19.2
ENSMUSG00000020671	Rab10
ENSMUSG00000037669	Ldah
ENSMUSG00000047002	Msgn1
ENSMUSG00000054459	Vsnl1
ENSMUSG00000043061	Tmem18
ENSMUSG00000020562	Efcab10
ENSMUSG00000047446	Arl4a
ENSMUSG00000063129	Aldoart2
ENSMUSG00000079104	Prps1l3
ENSMUSG00000020993	Trappc6b
ENSMUSG00000047227	Gm527
ENSMUSG00000035560	Wdr20rt
ENSMUSG00000020219	Timm9
ENSMUSG00000021096	Ppm1a
ENSMUSG00000051367	Six1
ENSMUSG00000059970	Hspa2
ENSMUSG00000021114	Atp6v1d
ENSMUSG00000021131	Erh
ENSMUSG00000072972	Adam4
ENSMUSG00000054383	Pnma1
ENSMUSG00000098134	Rnf113a2
ENSMUSG00000021241	Isca2
ENSMUSG00000021243	Fcf1
ENSMUSG00000079034	Eif1ad8
ENSMUSG00000096576	Oog1
ENSMUSG00000092019	Eif1ad6
ENSMUSG00000095724	Eif1ad19
ENSMUSG00000113951	Ubl5c
ENSMUSG00000096576	Gm2042
ENSMUSG00000096803	Eif1ad16
ENSMUSG00000041716	Gm20604
ENSMUSG00000066366	Serpina1a
ENSMUSG00000079015	Serpina1c
ENSMUSG00000060863	Tcl1b2
ENSMUSG00000066359	Tcl1b1
ENSMUSG00000000701	Tcl1b5
ENSMUSG00000068940	Tcl1b3
ENSMUSG00000079007	Tcl1b4
ENSMUSG00000097929	Tunar
ENSMUSG00000094910	D430019H16Rik
ENSMUSG00000083193	4930595D18Rik
ENSMUSG00000049792	Bag5
ENSMUSG00000043945	Adam6a
ENSMUSG00000099269	Calm5
ENSMUSG00000056457	Prl2c3
ENSMUSG00000079092	Prl2c2
ENSMUSG00000055360	Prl2c5
ENSMUSG00000008859	Rala
ENSMUSG00000042869	Or2p2
ENSMUSG00000071522	Or2w1
ENSMUSG00000045474	Or2ad1
ENSMUSG00000094338	H2bc13
ENSMUSG00000071516	H2ac13
ENSMUSG00000101355	H3c10
ENSMUSG00000064288	H4c12
ENSMUSG00000095217	H2bc15
ENSMUSG00000058773	H1f5
ENSMUSG00000101972	H3c11
ENSMUSG00000069309	H2ac22
ENSMUSG00000069308	H2bc22
ENSMUSG00000094248	H2ac23
ENSMUSG00000069306	H4c17
ENSMUSG00000069305	H4c18
ENSMUSG00000094777	H2ac24
ENSMUSG00000016982	Pom121l2
ENSMUSG00000060639	H4c9
ENSMUSG00000069301	H2ac11
ENSMUSG00000069300	H2bc11
ENSMUSG00000069299	Vmn1r188
ENSMUSG00000099787	Vmn1r192
ENSMUSG00000069297	Vmn1r194
ENSMUSG00000069296	Vmn1r195
ENSMUSG00000069295	Vmn1r196
ENSMUSG00000095125	Vmn1r198
ENSMUSG00000101073	Vmn1r200
ENSMUSG00000094898	Vmn1r201
ENSMUSG00000069289	Vmn1r203
ENSMUSG00000094637	Vmn1r204
ENSMUSG00000100296	Vmn1r205
ENSMUSG00000084136	Vmn1r207
ENSMUSG00000071491	Vmn1r209
ENSMUSG00000061296	Vmn1r210
ENSMUSG00000071490	Vmn1r212
ENSMUSG00000099917	Vmn1r215
ENSMUSG00000116057	Vmn1r216
ENSMUSG00000115020	Vmn1r218
ENSMUSG00000096099	Vmn1r220
ENSMUSG00000069280	Vmn1r223
ENSMUSG00000060981	H4c8
ENSMUSG00000100210	H3c7
ENSMUSG00000069274	H4c6
ENSMUSG00000069273	H3c6
ENSMUSG00000069300	H2bc7
ENSMUSG00000061615	H2ac7
ENSMUSG00000061482	H4c4
ENSMUSG00000047246	H2bc6
ENSMUSG00000061615	H2ac6
ENSMUSG00000047246	H2bc4
ENSMUSG00000060678	H4c3
ENSMUSG00000036181	H1f2
ENSMUSG00000069310	H3c3
ENSMUSG00000075031	H2bc3
ENSMUSG00000069267	H3c2
ENSMUSG00000069266	H4c2
ENSMUSG00000060639	H4c1
ENSMUSG00000101972	H3c1
ENSMUSG00000021336	Slc17a4
ENSMUSG00000060081	H2ac1
ENSMUSG00000017922	Prl3c1
ENSMUSG00000038883	Prl3a1
ENSMUSG00000018259	Prl8a2
ENSMUSG00000069258	Prl2b1
ENSMUSG00000021345	Prl8a6
ENSMUSG00000021346	Prl8a8
ENSMUSG00000006490	Prl8a9
ENSMUSG00000019756	Prl8a1
ENSMUSG00000021347	Prl7b1
ENSMUSG00000006488	Prl7a1
ENSMUSG00000046899	Prl7a2
ENSMUSG00000021348	Prl7d1
ENSMUSG00000060738	Prl7c1
ENSMUSG00000022886	Prl2a1
ENSMUSG00000005891	Prl4a1
ENSMUSG00000017064	Prl5a1
ENSMUSG00000049115	Agtr1a
ENSMUSG00000051029	Serpinb1b
ENSMUSG00000054266	Serpinb9d
ENSMUSG00000071451	Psmg4
ENSMUSG00000047094	Ofcc1
ENSMUSG00000053181	A830005F24Rik
ENSMUSG00000071909	Nutm2
ENSMUSG00000021396	Nxnl2
ENSMUSG00000062248	Cks2
ENSMUSG00000021453	Gadd45g
ENSMUSG00000047842	Diras2
ENSMUSG00000025868	Higd2a
ENSMUSG00000045767	B230219D22Rik
ENSMUSG00000021539	Lect2
ENSMUSG00000049902	4921517D22Rik
ENSMUSG00000042243	BC051665
ENSMUSG00000050345	4930486L24Rik
ENSMUSG00000074874	Ctla2b
ENSMUSG00000062705	Tpbpb
ENSMUSG00000033834	Tpbpa
ENSMUSG00000021439	Ctsq
ENSMUSG00000055679	Ctsr
ENSMUSG00000021440	Cts7
ENSMUSG00000074870	Cts3
ENSMUSG00000074867	Zfp808
ENSMUSG00000113450	Zfp935
ENSMUSG00000074865	Zfp934
ENSMUSG00000072066	Zfp1008
ENSMUSG00000091183	Gm5141
ENSMUSG00000049806	Or9s18
ENSMUSG00000074826	Ramacl
ENSMUSG00000058883	Zfp708
ENSMUSG00000074824	Rslcan18
ENSMUSG00000097333	Zfp87
ENSMUSG00000058331	Zfp85
ENSMUSG00000064063	BC048507
ENSMUSG00000021594	Srd5a1
ENSMUSG00000021607	Mrpl36
ENSMUSG00000021573	Tppp
ENSMUSG00000021578	Ccdc127
ENSMUSG00000097333	Zfp72
ENSMUSG00000017778	Cox7c
ENSMUSG00000021613	Hapln1
ENSMUSG00000021615	Xrcc4
ENSMUSG00000049517	Rps23
ENSMUSG00000021619	Atg10
ENSMUSG00000100622	Gm20379
ENSMUSG00000021704	Mtx3
ENSMUSG00000069324	Bhmt
ENSMUSG00000052075	1700029F12Rik
ENSMUSG00000021643	Serf1
ENSMUSG00000048924	Ccdc125
ENSMUSG00000021700	Rab3c
ENSMUSG00000032745	Gpbp1
ENSMUSG00000095821	Tcstv3
ENSMUSG00000012405	Rpl15
ENSMUSG00000017491	Rarb
ENSMUSG00000045201	Lrrc3b
ENSMUSG00000068758	Il3ra
ENSMUSG00000072707	Or2t1
ENSMUSG00000044772	Sntn
ENSMUSG00000021752	Kctd6
ENSMUSG00000079364	Gm3558
ENSMUSG00000091617	Gm3752
ENSMUSG00000072726	Gm5797
ENSMUSG00000091472	Gm3739
ENSMUSG00000096869	Gm16434
ENSMUSG00000096869	Gm6676
ENSMUSG00000092167	Gm3696
ENSMUSG00000093985	Gm10406
ENSMUSG00000090691	Gm3667
ENSMUSG00000096685	Gm3642
ENSMUSG00000096793	Gm3636
ENSMUSG00000091814	Gm8050
ENSMUSG00000121807	Gm3629
ENSMUSG00000072738	Gm16440
ENSMUSG00000094811	Gm21103
ENSMUSG00000079396	Gm3411
ENSMUSG00000094460	Gm21560
ENSMUSG00000079371	Gm3476
ENSMUSG00000091882	Gm6337
ENSMUSG00000096003	Gm3373
ENSMUSG00000090512	Gm3424
ENSMUSG00000096470	Gm9603
ENSMUSG00000095295	Gm3488
ENSMUSG00000095797	Gm8246
ENSMUSG00000096003	Gm3500
ENSMUSG00000079380	Gm8271
ENSMUSG00000095912	Gm3317
ENSMUSG00000079378	Gm8279
ENSMUSG00000095686	4930555G01Rik
ENSMUSG00000091494	LOC118568164
ENSMUSG00000090539	Gm9602
ENSMUSG00000091700	Gm7876
ENSMUSG00000079386	Gm3173
[truncated: 1,036 more rows]

## Sheet: Table S6
Table S6: Genes predicted to be associated with vitamin C synthesis by GAP applied to alignment and tree features.
Ensembl Gene ID	Gene Name
ENSMUSG00000067879	Vxn
ENSMUSG00000079658	Eloc
ENSMUSG00000041872	Il17f
ENSMUSG00000025931	Paqr8
ENSMUSG00000025933	Tmem14a
ENSMUSG00000085079	Khdc1b
ENSMUSG00000073730	Ppp1r14bl
ENSMUSG00000048814	Lonrf2
ENSMUSG00000026012	Cd28
ENSMUSG00000115378	Fam237a
ENSMUSG00000026192	Atic
ENSMUSG00000026182	Tnp1
ENSMUSG00000051703	Tmem198
ENSMUSG00000052477	Sp140l2
ENSMUSG00000049866	Arl4c
ENSMUSG00000007805	Twist2
ENSMUSG00000057464	Or6b2b
ENSMUSG00000058904	Or9s23
ENSMUSG00000046300	Or9s27
ENSMUSG00000062497	Or9s15
ENSMUSG00000063583	Or9s14
ENSMUSG00000034000	Neu4
ENSMUSG00000026285	Pdcd1
ENSMUSG00000067028	Cntnap5b
ENSMUSG00000044594	Serpinb3a
ENSMUSG00000038702	Dsel
ENSMUSG00000016524	Il19
ENSMUSG00000055184	Fam72a
ENSMUSG00000046062	Ppp1r15b
ENSMUSG00000042793	Lgr6
ENSMUSG00000020315	Elf3
ENSMUSG00000014980	Tsen15
ENSMUSG00000055547	Apobec4
ENSMUSG00000058267	Mrps14
ENSMUSG00000026649	Cfap126
ENSMUSG00000045259	Klhdc9
ENSMUSG00000037849	Ifi206
ENSMUSG00000059503	Or10x4
ENSMUSG00000038793	Lefty1
ENSMUSG00000026514	Cnih3
ENSMUSG00000091013	Vmn1r1
ENSMUSG00000049353	Rd3
ENSMUSG00000026985	Il36b
ENSMUSG00000078202	Nrarp
ENSMUSG00000036770	Stpg3
ENSMUSG00000026943	Lcn12
ENSMUSG00000015083	C8g
ENSMUSG00000036449	Lcn8
ENSMUSG00000047356	Lcn10
ENSMUSG00000026917	Wdr5
ENSMUSG00000044320	1700001O22Rik
ENSMUSG00000050592	Fam78a
ENSMUSG00000035875	AI182371
ENSMUSG00000094464	Or1j11
ENSMUSG00000096822	Or1j15
ENSMUSG00000059251	Or1j16
ENSMUSG00000094764	Or1j17
ENSMUSG00000053146	Or1j20
ENSMUSG00000075379	Or12k5
ENSMUSG00000056115	Tas2r134
ENSMUSG00000036093	Arl5a
ENSMUSG00000026830	Ermn
ENSMUSG00000036641	Ccdc148
ENSMUSG00000086598	Btbd18
ENSMUSG00000075221	Or5ak22
ENSMUSG00000111179	Or5g27
ENSMUSG00000075215	Or5g23
ENSMUSG00000075214	Or5g25
ENSMUSG00000075211	Or9g4
ENSMUSG00000053287	Or9g19
ENSMUSG00000102091	Or5m9
ENSMUSG00000099820	Or5m9b
ENSMUSG00000075203	Or5al6
ENSMUSG00000075194	Or8k18
ENSMUSG00000047149	Or5j3
ENSMUSG00000075190	Or8k22
ENSMUSG00000075186	Or8k24
ENSMUSG00000075185	Or8k25
ENSMUSG00000090059	Or8j3c
ENSMUSG00000111306	Or8k27
ENSMUSG00000075179	Or8k32
ENSMUSG00000110912	Or8k33
ENSMUSG00000111689	Or8k35
ENSMUSG00000110804	Or8k37
ENSMUSG00000075176	Or8k38
ENSMUSG00000111711	Or8k39
ENSMUSG00000047969	Or5t5
ENSMUSG00000078420	Or5t18
ENSMUSG00000075171	Or5t15
ENSMUSG00000086338	Olfr1096
ENSMUSG00000075170	Or8h7
ENSMUSG00000075168	Or8h9
ENSMUSG00000070875	Or8h10
ENSMUSG00000075167	Or5t16
ENSMUSG00000075160	Or5aq7
ENSMUSG00000075159	Or5aq1
ENSMUSG00000075158	Or5as1
ENSMUSG00000070857	Or10ag52
ENSMUSG00000070856	Or10ag53
ENSMUSG00000070855	Or10ag54
ENSMUSG00000081234	Or12e8
ENSMUSG00000070852	Or12e9
ENSMUSG00000043274	Or10ag2
ENSMUSG00000058194	Or12e7
ENSMUSG00000025839	Pramel7
ENSMUSG00000025838	Pramel6
ENSMUSG00000061520	Or5w22
ENSMUSG00000075156	Or5w10
ENSMUSG00000062272	Or10ag59
ENSMUSG00000068819	Or5w11
ENSMUSG00000068818	Or8w1
ENSMUSG00000075155	Or5w1b
ENSMUSG00000075153	Or5w12
ENSMUSG00000075150	Or5w14
ENSMUSG00000075149	Or5w15
ENSMUSG00000068817	Or5w16
ENSMUSG00000075148	Olfr1141
ENSMUSG00000068814	Or12e10
ENSMUSG00000061875	Or12e13
ENSMUSG00000047039	Or5w8
ENSMUSG00000045225	Or5w19
ENSMUSG00000048197	Or5w20
ENSMUSG00000075144	Or5l13
ENSMUSG00000075142	Or5d47
ENSMUSG00000062793	Or9m2
ENSMUSG00000075140	Or5d18
ENSMUSG00000101078	Or5d38
ENSMUSG00000061342	Or5d40
ENSMUSG00000075133	Or5d41
ENSMUSG00000075132	Or5d43
ENSMUSG00000050023	Or5d46
ENSMUSG00000075127	Or4p18
ENSMUSG00000075125	Or4p20
ENSMUSG00000090097	Or4p21
ENSMUSG00000049372	Or4c31
ENSMUSG00000051424	Or4p22
ENSMUSG00000068809	Or4c101
ENSMUSG00000068808	Or4c102
ENSMUSG00000060827	Or4s2b
ENSMUSG00000075121	Or4c103
ENSMUSG00000075117	Or4p23
ENSMUSG00000089892	Or4c104
ENSMUSG00000064084	Or4c105
ENSMUSG00000057447	Or4c11c
ENSMUSG00000062757	Or4c11
ENSMUSG00000075113	Or4c29
ENSMUSG00000075112	Or4c15
ENSMUSG00000075111	Or4c108
ENSMUSG00000075110	Or4c109
ENSMUSG00000101391	Or4c112
ENSMUSG00000075105	Or4c113
ENSMUSG00000075104	Or4c114
ENSMUSG00000101480	Or4c115
ENSMUSG00000075102	Or4c116
ENSMUSG00000075101	Or4c117
ENSMUSG00000075100	Or4c118
ENSMUSG00000101918	Or4c120
ENSMUSG00000099486	Or4c122
ENSMUSG00000075092	Or4c124
ENSMUSG00000075091	Or4c125
ENSMUSG00000111517	Or4a39
ENSMUSG00000075086	Or4a69
ENSMUSG00000075084	Or4a71
ENSMUSG00000111456	Or4a72
ENSMUSG00000111715	Or4a73
ENSMUSG00000075081	Or4a74
ENSMUSG00000075079	Or4a76
ENSMUSG00000075078	Or4a77
ENSMUSG00000110819	Or4a79
ENSMUSG00000075075	Or4a80
ENSMUSG00000075074	Or4a81
ENSMUSG00000045148	Or4c12b
ENSMUSG00000049057	Or4c10b
ENSMUSG00000089859	Or4x15
ENSMUSG00000075063	Or4b13
ENSMUSG00000075061	Or4b1b
ENSMUSG00000080809	Or4b1c
ENSMUSG00000032724	Abtb2
ENSMUSG00000042670	Immp1l
ENSMUSG00000027122	Arl14ep
ENSMUSG00000050199	Lgr4
ENSMUSG00000074966	Or4f52
ENSMUSG00000063844	Or4f53
ENSMUSG00000068647	Or4f54
ENSMUSG00000109449	Or4k36
ENSMUSG00000096554	Or4k38
ENSMUSG00000109322	Or4k77
ENSMUSG00000096703	Or4k40
ENSMUSG00000044039	Or4g7
ENSMUSG00000061195	Or4f4b
ENSMUSG00000108919	Or4k45
ENSMUSG00000109219	Or4k49
ENSMUSG00000096566	Or4f14
ENSMUSG00000074952	Or4f57
ENSMUSG00000074947	Or4f59
ENSMUSG00000109801	Or4f14d
ENSMUSG00000049758	Or4f62
ENSMUSG00000070730	Rmdn3
ENSMUSG00000055926	Gm14137
ENSMUSG00000027233	Patl2
ENSMUSG00000044145	1810024B03Rik
ENSMUSG00000051319	Mtln
ENSMUSG00000049692	Tmem239
ENSMUSG00000027443	Cst12
ENSMUSG00000060336	Zfp937
ENSMUSG00000095315	Zfp1001
ENSMUSG00000053916	Nanp
ENSMUSG00000059361	Nrsn2
ENSMUSG00000074681	Defb23
ENSMUSG00000044249	Defb29
ENSMUSG00000044863	Defb36
ENSMUSG00000042814	Mcts2
ENSMUSG00000067818	Myl9
ENSMUSG00000067787	Blcap
ENSMUSG00000044405	Adig
ENSMUSG00000070708	Gtsf1l
ENSMUSG00000051769	Wfdc15a
ENSMUSG00000016998	Svs4
ENSMUSG00000017734	Dbndd2
ENSMUSG00000070530	Wfdc16
ENSMUSG00000074594	Wfdc9
ENSMUSG00000017310	Spint4
ENSMUSG00000039725	Trp53rka
ENSMUSG00000078905	Gm14393
ENSMUSG00000090093	Gm14399
ENSMUSG00000078896	Zfp965
ENSMUSG00000094932	Gm2007
ENSMUSG00000078866	Zfp970
ENSMUSG00000045493	Bhlhe23
ENSMUSG00000038605	Samd10
ENSMUSG00000095028	Sirpb1b
ENSMUSG00000074655	Gm1527
ENSMUSG00000037661	Gpr160
ENSMUSG00000028008	Asic5
ENSMUSG00000028076	Cd1d1
ENSMUSG00000004897	Hdgf
ENSMUSG00000074489	Bglap3
ENSMUSG00000074486	Bglap2
ENSMUSG00000074483	Bglap
ENSMUSG00000028044	Cks1b
ENSMUSG00000063767	S100a7a
ENSMUSG00000056054	S100a8
ENSMUSG00000086848	Lce6a
ENSMUSG00000049593	Lce1h
ENSMUSG00000042031	Lce3b
ENSMUSG00000043472	Lce3d
ENSMUSG00000103362	Tdpoz2
ENSMUSG00000046722	Cdc42se1
ENSMUSG00000028108	Ecm1
ENSMUSG00000063954	H2ac19
ENSMUSG00000093769	H3c14
ENSMUSG00000105827	H2bc18
ENSMUSG00000070385	Ampd1
ENSMUSG00000068798	Rap1a
ENSMUSG00000062778	Chia1
ENSMUSG00000096770	Amy2a4
ENSMUSG00000096569	Amy2a2
ENSMUSG00000070360	Amy2a1
ENSMUSG00000074264	Amy1
ENSMUSG00000028018	Gstcd
ENSMUSG00000044365	Cxxc4
ENSMUSG00000039146	Ifi44l
ENSMUSG00000115072	Vmn1r2
ENSMUSG00000115466	Vmn1r3
ENSMUSG00000040728	Esrp1
ENSMUSG00000028287	1700009N14Rik
ENSMUSG00000071014	Ndufb6
ENSMUSG00000093996	Spata31f1d
ENSMUSG00000094065	Ccl21d
ENSMUSG00000096596	Ccl21b
ENSMUSG00000095234	Gm21953
ENSMUSG00000093996	Spata31f1c
ENSMUSG00000094066	Spata31f1b
ENSMUSG00000096826	Ccl27b
ENSMUSG00000071005	Ccl19
ENSMUSG00000094686	Ccl21a
ENSMUSG00000078721	Spata31f1a
ENSMUSG00000035696	Rnf38
ENSMUSG00000070990	Foxe1
ENSMUSG00000041333	Mup4
ENSMUSG00000078689	Mup6
ENSMUSG00000078688	Mup2
ENSMUSG00000073834	Mup11
ENSMUSG00000110439	Mup22
ENSMUSG00000073830	Mup14
ENSMUSG00000078675	Mup16
ENSMUSG00000073834	Mup18
ENSMUSG00000066154	Mup3
ENSMUSG00000050395	Tnfsf15
ENSMUSG00000051675	Trim32
ENSMUSG00000096011	Ifna15
ENSMUSG00000095896	Ifna14
ENSMUSG00000073811	Ifna12
ENSMUSG00000063376	Ifna13
ENSMUSG00000078355	Ifna16
ENSMUSG00000078354	Ifna2
ENSMUSG00000100079	Ifnab
ENSMUSG00000096582	Gm13289
ENSMUSG00000096854	Ifnz
ENSMUSG00000099545	Gm13276
ENSMUSG00000100234	Gm13277
ENSMUSG00000099518	Gm13275
ENSMUSG00000070908	Gm13279
ENSMUSG00000094648	Gm13287
ENSMUSG00000070908	Gm13288
ENSMUSG00000100713	Ifna7
ENSMUSG00000100549	Ifna11
ENSMUSG00000101252	Ifna6
ENSMUSG00000096682	Ifna5
ENSMUSG00000070904	Ifna4
ENSMUSG00000095498	Ifna1
ENSMUSG00000081225	Cyp2j12
ENSMUSG00000078626	Gm12790
ENSMUSG00000028619	Tceanc2
ENSMUSG00000060491	4930522H14Rik
ENSMUSG00000095218	Or10ak14
ENSMUSG00000111159	Or10ak13
ENSMUSG00000073768	Or10ak16
ENSMUSG00000111259	Or10ak7
ENSMUSG00000066058	Cldn19
ENSMUSG00000073764	Gm12888
ENSMUSG00000078576	Gm12886
ENSMUSG00000078570	1110065P20Rik
ENSMUSG00000043872	Zmym1
ENSMUSG00000056529	Ptafr
ENSMUSG00000028886	Eya3
ENSMUSG00000037583	Nr0b2
ENSMUSG00000043924	Ncmap
ENSMUSG00000062157	Ifnlr1
ENSMUSG00000046862	Pramel12
ENSMUSG00000096154	Gm13057
ENSMUSG00000078513	Pramel22
ENSMUSG00000078509	Pramel14
ENSMUSG00000073721	Pramel15
ENSMUSG00000078507	Aadacl3
ENSMUSG00000041735	AAdacl4fm3
ENSMUSG00000078503	Zfp990
ENSMUSG00000078502	Zfp268
ENSMUSG00000029019	Nppb
ENSMUSG00000063524	Eno1
ENSMUSG00000110404	Rnf223
ENSMUSG00000040429	Mterf1a
ENSMUSG00000079666	Pttg1ip2
ENSMUSG00000040514	Tex47
ENSMUSG00000086815	3110082J24Rik
ENSMUSG00000029112	Nkx1-1
ENSMUSG00000043430	Psapl1
ENSMUSG00000055302	Mrfap1
ENSMUSG00000048373	Fgfbp1
ENSMUSG00000049387	Cox7b2
ENSMUSG00000060204	Slc10a4-ps
ENSMUSG00000029260	Ugt2b34
ENSMUSG00000035811	Ugt2b35
ENSMUSG00000035540	Gc
ENSMUSG00000029379	Cxcl3
ENSMUSG00000096035	Odaph
ENSMUSG00000107392	Pramel35
ENSMUSG00000072821	Pramel53
ENSMUSG00000096680	Pramel41
ENSMUSG00000095996	Pramel60
ENSMUSG00000072774	Zfp951
ENSMUSG00000029298	Gbp9
ENSMUSG00000072692	Rpl37rt
ENSMUSG00000009013	Dynll1
ENSMUSG00000043913	Ccdc60
ENSMUSG00000029596	Sdsl
ENSMUSG00000066867	Oas1e
ENSMUSG00000001168	Oas1h
ENSMUSG00000052776	Oas1a
ENSMUSG00000034173	Zbed5
ENSMUSG00000004814	Ccl24
ENSMUSG00000037053	Azgp1
ENSMUSG00000106161	Pvrig
ENSMUSG00000029541	Cyp2w1
ENSMUSG00000044197	Gpr146
ENSMUSG00000029618	Ocm
ENSMUSG00000029630	Cyp3a25
ENSMUSG00000047735	Samd9l
ENSMUSG00000000058	Cav2
ENSMUSG00000029707	Fscn3
ENSMUSG00000043421	Hilpda
ENSMUSG00000037140	Tas2r108
ENSMUSG00000096525	Gm2663
ENSMUSG00000036938	Try5
ENSMUSG00000071519	Prss3
ENSMUSG00000047102	Tas2r139
ENSMUSG00000048284	Tas2r126
ENSMUSG00000094669	Or2a54
ENSMUSG00000051124	Gimap9
ENSMUSG00000054435	Gimap4
ENSMUSG00000043505	Gimap5
ENSMUSG00000038236	Hoxa7
ENSMUSG00000037984	Neurod6
ENSMUSG00000090346	Vmn1r5
ENSMUSG00000115701	Vmn1r6
ENSMUSG00000057981	Vmn1r12
ENSMUSG00000064259	Vmn1r13
ENSMUSG00000115792	Vmn1r16
ENSMUSG00000115644	Vmn1r17
ENSMUSG00000115799	Vmn1r19
ENSMUSG00000115253	Vmn1r20
ENSMUSG00000115091	Vmn1r22
ENSMUSG00000093376	Vmn1r23
ENSMUSG00000115507	Vmn1r24
ENSMUSG00000115705	Vmn1r28
ENSMUSG00000115404	Vmn1r31
ENSMUSG00000049232	Tigd2
ENSMUSG00000036463	4930544G11Rik
ENSMUSG00000062905	Vmn1r32
ENSMUSG00000060699	Vmn1r35
ENSMUSG00000115482	Vmn1r36
ENSMUSG00000071356	Reg3b
ENSMUSG00000068341	Reg3d
ENSMUSG00000079516	Reg3a
ENSMUSG00000059654	Reg1
ENSMUSG00000035104	Eva1a
ENSMUSG00000033634	Nat8f2
ENSMUSG00000068299	Nat8f4
ENSMUSG00000054226	Tprkb
ENSMUSG00000030055	Rab43
ENSMUSG00000030058	Copg1
ENSMUSG00000033216	Eefsec
ENSMUSG00000096051	Vmn1r40
ENSMUSG00000094586	Vmn1r41
ENSMUSG00000068234	Vmn1r44
ENSMUSG00000061653	Vmn1r46
ENSMUSG00000057592	Vmn1r48
ENSMUSG00000062818	Vmn1r51
ENSMUSG00000047203	Vmn1r54
ENSMUSG00000005892	Trh
ENSMUSG00000004446	Bid
ENSMUSG00000030137	Tuba8
ENSMUSG00000030107	Usp18
ENSMUSG00000040613	Apobec1
ENSMUSG00000012396	Nanog
ENSMUSG00000043832	Clec4a3
ENSMUSG00000030147	Clec4b1
ENSMUSG00000030148	Clec4a2
ENSMUSG00000091260	Vmn2r19
ENSMUSG00000067338	Tuba3a
ENSMUSG00000030365	Clec2i
ENSMUSG00000030157	Clec2d
ENSMUSG00000030165	Klrd1
ENSMUSG00000030149	Klrk1
ENSMUSG00000067610	Klri1
ENSMUSG00000071158	Klrh1
ENSMUSG00000030173	Klra5
ENSMUSG00000089727	Klra8
ENSMUSG00000033024	Klra9
ENSMUSG00000079853	Klra1
ENSMUSG00000054497	Tas2r130
ENSMUSG00000053389	Tas2r107
ENSMUSG00000061977	Tas2r104
ENSMUSG00000030143	Prb1c
ENSMUSG00000059382	Tas2r120
ENSMUSG00000071150	Tas2r121
ENSMUSG00000060412	Tas2r124
ENSMUSG00000057381	Tas2r123
ENSMUSG00000030194	Tas2r116
ENSMUSG00000062528	Tas2r109
ENSMUSG00000094973	Eif4a3l1
ENSMUSG00000045291	Ube2q2l
ENSMUSG00000064330	Pde6h
ENSMUSG00000079262	Slco1a6
ENSMUSG00000067338	Tuba3b
ENSMUSG00000030432	Rpl28
ENSMUSG00000060860	Ube2s
ENSMUSG00000052605	Isoc2b
ENSMUSG00000035191	Rfpl4
ENSMUSG00000118215	Vmn1r55
ENSMUSG00000091874	Vmn1r56
ENSMUSG00000091652	Vmn1r57
ENSMUSG00000078808	Vmn1r58
ENSMUSG00000117744	Vmn1r59
ENSMUSG00000117863	Vmn1r61
ENSMUSG00000092579	Vmn1r62
ENSMUSG00000058631	Vmn1r63
ENSMUSG00000066850	Vmn1r65
ENSMUSG00000044876	Zfp444
ENSMUSG00000003929	Zfp78
ENSMUSG00000096228	Or6z7
ENSMUSG00000034583	Or6z6
ENSMUSG00000093877	Or6z1
ENSMUSG00000048067	Or10am5
ENSMUSG00000051527	Usp29
ENSMUSG00000096294	Vmn2r47
ENSMUSG00000096180	Vmn2r49
ENSMUSG00000043066	Vmn1r66
ENSMUSG00000046716	Vmn1r67
ENSMUSG00000034087	Nlrp4b
ENSMUSG00000095430	Vmn1r72
ENSMUSG00000051687	Vmn1r73
ENSMUSG00000047655	Vmn1r74
ENSMUSG00000043308	Vmn1r75
ENSMUSG00000095864	Vmn1r77
ENSMUSG00000096735	Vmn1r79
ENSMUSG00000115744	Vmn1r80
ENSMUSG00000066804	Vmn1r83
ENSMUSG00000066803	Vmn1r84
ENSMUSG00000033916	Chmp2a
ENSMUSG00000070816	Vmn1r86
ENSMUSG00000070815	Vmn1r87
ENSMUSG00000117853	Vmn1r88
ENSMUSG00000070811	Sult2a2
ENSMUSG00000091811	Inafm1
ENSMUSG00000019158	Tmem160
ENSMUSG00000007209	Ceacam9
ENSMUSG00000030368	Ceacam11
ENSMUSG00000044903	Psg22
ENSMUSG00000095201	Vmn1r91
ENSMUSG00000096152	Vmn1r240
ENSMUSG00000096164	Vmn1r93
ENSMUSG00000094011	Vmn1r94
ENSMUSG00000094735	Vmn1r95
ENSMUSG00000094981	Vmn1r241
ENSMUSG00000094757	Vmn1r242
ENSMUSG00000095745	Vmn1r243
ENSMUSG00000096386	Vmn1r100
ENSMUSG00000094545	Vmn1r101
ENSMUSG00000094762	Gm10670
ENSMUSG00000096903	Vmn1r104
ENSMUSG00000094748	Vmn1r245
ENSMUSG00000095962	Vmn1r107
ENSMUSG00000094284	Vmn1r112
ENSMUSG00000094085	Vmn1r114
ENSMUSG00000095973	Vmn1r116
ENSMUSG00000096737	Vmn1r117
ENSMUSG00000094589	Vmn1r118
ENSMUSG00000094010	Vmn1r119
ENSMUSG00000093986	Vmn1r120
ENSMUSG00000094680	Vmn1r121
ENSMUSG00000094001	Vmn1r122
ENSMUSG00000094385	Vmn1r123
ENSMUSG00000094221	Vmn1r124
ENSMUSG00000095309	Vmn1r125
ENSMUSG00000096813	Vmn1r126
ENSMUSG00000095758	Vmn1r128
ENSMUSG00000094879	Vmn1r129
ENSMUSG00000094208	Vmn1r130
ENSMUSG00000093941	Vmn1r131
ENSMUSG00000074322	Vmn1r132
ENSMUSG00000096513	Vmn1r247
ENSMUSG00000096760	Vmn1r248
ENSMUSG00000095064	Vmn1r135
ENSMUSG00000095191	Vmn1r249
ENSMUSG00000074311	Vmn1r139
ENSMUSG00000096304	Gm16451
ENSMUSG00000096348	Vmn1r250
ENSMUSG00000095273	Vmn1r142
ENSMUSG00000096071	Vmn1r143
ENSMUSG00000094981	Vmn1r251
ENSMUSG00000093917	Vmn1r254
ENSMUSG00000094542	Vmn1r149
ENSMUSG00000096871	Gm10665
ENSMUSG00000093853	Vmn1r151
ENSMUSG00000095383	Vmn1r152
ENSMUSG00000094748	Vmn1r255
ENSMUSG00000095984	Vmn1r256
ENSMUSG00000109396	Gm4565
ENSMUSG00000094905	Vmn1r155
ENSMUSG00000095081	Vmn1r257
ENSMUSG00000094682	Gm4567
ENSMUSG00000095619	Vmn1r157
ENSMUSG00000094700	Vmn1r158
ENSMUSG00000095931	Vmn1r159
ENSMUSG00000094931	Vmn1r160
ENSMUSG00000096513	Vmn1r258
ENSMUSG00000094532	Vmn1r259
ENSMUSG00000095064	Vmn1r163
ENSMUSG00000095191	Vmn1r260
ENSMUSG00000095358	Vmn1r165
ENSMUSG00000090715	Vmn1r167
ENSMUSG00000074291	Vmn1r168
ENSMUSG00000094602	Vmn1r169
ENSMUSG00000094187	Vmn1r170
ENSMUSG00000062483	Vmn1r171
ENSMUSG00000035523	Vmn1r172
ENSMUSG00000115021	Vmn1r173
ENSMUSG00000090411	Vmn1r174
ENSMUSG00000096859	Vmn1r176
ENSMUSG00000057513	Vmn1r177
ENSMUSG00000092473	Vmn1r180
ENSMUSG00000092456	V1rd19
ENSMUSG00000118318	Vmn1r183
ENSMUSG00000062773	Tex101
ENSMUSG00000060407	Cyp2a12
ENSMUSG00000037640	Zfp60
ENSMUSG00000059128	Ifnl2
ENSMUSG00000036751	Cox6b1
ENSMUSG00000056978	Hamp2
ENSMUSG00000050440	Hamp
ENSMUSG00000036560	Lgi4
ENSMUSG00000099581	Scgb1b10
ENSMUSG00000099729	Scgb2b11
ENSMUSG00000101232	Scgb1b15
ENSMUSG00000099898	Scgb1b17
ENSMUSG00000078753	Scgb1b24
ENSMUSG00000066586	Scgb2b26
ENSMUSG00000066583	Scgb1b27
ENSMUSG00000060565	Gm5591
ENSMUSG00000101454	Gm1988
ENSMUSG00000048312	Gm4884
ENSMUSG00000090967	Vmn2r61
ENSMUSG00000012640	Zfp715
ENSMUSG00000063089	Klk1b8
ENSMUSG00000059042	Klk1b9
ENSMUSG00000060177	Klk1b22
ENSMUSG00000038968	Klk1b16
ENSMUSG00000063713	Klk1b24
ENSMUSG00000066515	Klk1b3
ENSMUSG00000008193	Spib
ENSMUSG00000038300	Pth2
ENSMUSG00000100916	Lhb
ENSMUSG00000052303	Mrgpra6
ENSMUSG00000070551	Mrgprb5
ENSMUSG00000070550	Mrgprb4
ENSMUSG00000050870	Mrgprb8
ENSMUSG00000074109	Mrgprx2
ENSMUSG00000050425	Mrgprb2
ENSMUSG00000070546	Mrgprb3
ENSMUSG00000055652	Klhl25
ENSMUSG00000070460	Or5ae2
ENSMUSG00000116179	Or5ae1
ENSMUSG00000096861	Vmn2r68
ENSMUSG00000091205	Vmn2r71
ENSMUSG00000070458	Vmn2r73
ENSMUSG00000054054	Or13g1
ENSMUSG00000055571	Or14a259
ENSMUSG00000061549	Or14c44
ENSMUSG00000062878	Or14a257
ENSMUSG00000057067	Or14c45
ENSMUSG00000059319	Or14c41
ENSMUSG00000063394	Or14c40
ENSMUSG00000060688	Or14c39
ENSMUSG00000041343	Ankrd42
ENSMUSG00000030643	Rab30
ENSMUSG00000030651	Art2b
ENSMUSG00000064307	Lrrc51
ENSMUSG00000070424	Art5
ENSMUSG00000073974	Or52p2
ENSMUSG00000073961	Or52r1b
ENSMUSG00000073959	Or52r1c
ENSMUSG00000078080	Or51f1e
ENSMUSG00000073955	Or52s1
ENSMUSG00000073954	Or52e3
ENSMUSG00000073952	Or52ab2
ENSMUSG00000073951	Or52ab7
ENSMUSG00000058976	Usp17lc
ENSMUSG00000109659	Or52s6
ENSMUSG00000073948	Or52ae7
ENSMUSG00000073945	Or52z13
ENSMUSG00000073944	Or52z14
ENSMUSG00000110259	Or51b6
ENSMUSG00000055643	Ubqln5
ENSMUSG00000060441	Trim5
ENSMUSG00000090215	Trim34b
ENSMUSG00000073922	Or52n20
ENSMUSG00000109806	Or56b2j
ENSMUSG00000073907	Or56b35
ENSMUSG00000037060	Cavin3
ENSMUSG00000064223	Or2ag1b
ENSMUSG00000051591	Or2ag15
ENSMUSG00000094493	Or2ag18
ENSMUSG00000036744	Or2ag2b
ENSMUSG00000073899	Or2d3b
ENSMUSG00000062987	Or2d2b
ENSMUSG00000109542	Or5p51
ENSMUSG00000073893	Or5p52
ENSMUSG00000095212	Or5p53
ENSMUSG00000095301	Or5p55
ENSMUSG00000096151	Or5p56
ENSMUSG00000059031	Or5p58
ENSMUSG00000110171	Or5p60
ENSMUSG00000108995	Or5p61
ENSMUSG00000095929	Or5p63
ENSMUSG00000096465	Or5p64
ENSMUSG00000109884	Or5p66
ENSMUSG00000094612	Or5p1
ENSMUSG00000109497	Or5p67
ENSMUSG00000093980	Or5p68
ENSMUSG00000110253	Or5p70
ENSMUSG00000095239	Or5p72
ENSMUSG00000058014	Or5p76
ENSMUSG00000058244	Or5p78
ENSMUSG00000061000	Or5p79
ENSMUSG00000066239	Or10a3n
ENSMUSG00000030757	Zkscan2
ENSMUSG00000050866	Clrn3
ENSMUSG00000041775	Mapk1ip1
ENSMUSG00000050366	Or6b13
ENSMUSG00000060112	Or13a27
ENSMUSG00000063823	Or13a21
ENSMUSG00000052508	Or12j5
ENSMUSG00000093942	Or13a18
ENSMUSG00000096069	Or13a28
ENSMUSG00000059136	Or13a25
ENSMUSG00000025481	Urah
ENSMUSG00000025491	Ifitm1
ENSMUSG00000025499	Hras
ENSMUSG00000073785	Krtap5-5
ENSMUSG00000056885	Gm4559
ENSMUSG00000050276	Mrgprg
ENSMUSG00000031073	Fgf15
ENSMUSG00000109305	Smim38
ENSMUSG00000019470	Xab2
ENSMUSG00000031494	Cd209a
ENSMUSG00000031495	Cd209d
ENSMUSG00000031445	Proz
ENSMUSG00000051978	Erich1
ENSMUSG00000053695	Defb37
ENSMUSG00000053790	Defb38
ENSMUSG00000043787	Defb12
ENSMUSG00000050756	Defb6
ENSMUSG00000039785	Defb5
ENSMUSG00000039775	Defb3
ENSMUSG00000045337	Defb8
ENSMUSG00000110591	9530057J20Rik
ENSMUSG00000074442	Defa31
ENSMUSG00000094662	Defa36
ENSMUSG00000095066	Defa20
ENSMUSG00000065956	Defa37
ENSMUSG00000060070	Defa26
ENSMUSG00000037437	Adam32
ENSMUSG00000031556	Tm2d2
ENSMUSG00000049946	BC030500
ENSMUSG00000079042	Apela
ENSMUSG00000025588	Nat1
ENSMUSG00000023169	Nat2
ENSMUSG00000060427	Zfp868
ENSMUSG00000092260	Zfp963
ENSMUSG00000043090	Zfp866
ENSMUSG00000110622	Iqcn
ENSMUSG00000031840	Rab3a
ENSMUSG00000066880	Zfp617
ENSMUSG00000046881	Or1ab2
ENSMUSG00000047286	Or10k2
ENSMUSG00000095845	Gng14
ENSMUSG00000036840	Siah1a
ENSMUSG00000031765	Mt1
ENSMUSG00000074127	Cklf
ENSMUSG00000038000	Acd
ENSMUSG00000046691	Chtf8
ENSMUSG00000031722	Hp
ENSMUSG00000031954	Cfdp1
ENSMUSG00000034416	Pkd1l2
ENSMUSG00000031819	Emc8
ENSMUSG00000039079	Trhr2
ENSMUSG00000056820	Tsnax
ENSMUSG00000049723	Mmp12
ENSMUSG00000031939	Taf1d
ENSMUSG00000047508	Mbd3l2
ENSMUSG00000038691	Mbd3l1
ENSMUSG00000054141	Or1m1
ENSMUSG00000095957	Or7g19
ENSMUSG00000095525	Or7g12
ENSMUSG00000045204	Or7g20
ENSMUSG00000059303	Or7g21
ENSMUSG00000058692	Or7g28
ENSMUSG00000052182	Or7g30
ENSMUSG00000052625	Olfr851
ENSMUSG00000051160	Or7g33
ENSMUSG00000095667	Or7g34
ENSMUSG00000043087	Or7g35
ENSMUSG00000094678	Or7e166
ENSMUSG00000095448	Or7e168
ENSMUSG00000066905	Or7e169
ENSMUSG00000063842	Or7e170
ENSMUSG00000044106	Or7e174
ENSMUSG00000059623	Or7d9
ENSMUSG00000066896	Or7e178
ENSMUSG00000037405	Icam1
ENSMUSG00000010607	Pigyl
ENSMUSG00000074472	Zfp872
ENSMUSG00000035919	Bbs9
ENSMUSG00000094995	Pate3
ENSMUSG00000091174	Pate10
ENSMUSG00000090738	Pate7
ENSMUSG00000078934	Pate13
ENSMUSG00000001943	Vsig2
ENSMUSG00000063350	Or8b12
ENSMUSG00000066749	Or8b9
ENSMUSG00000060583	Or8b35
ENSMUSG00000094461	Or8b36
ENSMUSG00000095893	Or8b37
ENSMUSG00000096424	Or8b38
ENSMUSG00000096167	Or8b39
ENSMUSG00000095527	Or8b101
ENSMUSG00000096409	Or8b41
ENSMUSG00000045528	Or8c13
ENSMUSG00000093901	Or8c15
ENSMUSG00000070311	Or8c16
ENSMUSG00000094778	Or8c8
ENSMUSG00000096757	Or8c11
ENSMUSG00000094380	Or8b1b
ENSMUSG00000096794	Or8b1c
ENSMUSG00000110991	Olfr908
ENSMUSG00000060114	Or8b46
ENSMUSG00000111448	Or8b48
ENSMUSG00000059189	Or8b49
ENSMUSG00000047050	Or8b50
ENSMUSG00000094701	Or8b51
ENSMUSG00000046150	Or8b3b
ENSMUSG00000056961	Or8g51
ENSMUSG00000061039	Or8b53
ENSMUSG00000049926	Or8b54
ENSMUSG00000047667	Or8d1
ENSMUSG00000064333	Or8d2b
ENSMUSG00000063221	Or8d23
ENSMUSG00000058515	Or8d1b
ENSMUSG00000057424	Or10d1c
ENSMUSG00000058820	Or8g17
ENSMUSG00000094182	Or8g23
ENSMUSG00000048501	Or8g24
ENSMUSG00000049708	Or8g19
ENSMUSG00000094970	Or8g26
ENSMUSG00000096555	Or8g27
ENSMUSG00000096109	Or8g18
ENSMUSG00000063380	Or8g28
ENSMUSG00000111190	Or8g29-ps1
ENSMUSG00000057349	Or8g30
ENSMUSG00000058856	Or8g33
ENSMUSG00000094745	Or8g34
ENSMUSG00000095322	Or8g36
ENSMUSG00000062121	Or10d1b
ENSMUSG00000095839	Or8g52
ENSMUSG00000094353	Or8g50
ENSMUSG00000094254	Or8g54
ENSMUSG00000093934	Or8g2b
ENSMUSG00000094449	Or8g55
ENSMUSG00000059473	Or10g9
ENSMUSG00000044205	Or8b57
ENSMUSG00000032085	Tagln
ENSMUSG00000032081	Apoc3
ENSMUSG00000063849	Ppcdc
ENSMUSG00000037716	Ccdc33
ENSMUSG00000046846	Spesp1
ENSMUSG00000035337	Uchl4
ENSMUSG00000044938	Klhl31
ENSMUSG00000074179	Gsta5
ENSMUSG00000060461	Dppa5a
ENSMUSG00000066456	Hmgn3
ENSMUSG00000090693	Trim43a
ENSMUSG00000102037	Bcl2a1a
ENSMUSG00000089929	Bcl2a1b
ENSMUSG00000035048	Anapc13
ENSMUSG00000032566	Nudt16l2
ENSMUSG00000079334	Naa80
ENSMUSG00000032595	Cdhr4
ENSMUSG00000032607	Amt
ENSMUSG00000054087	Fbxw28
ENSMUSG00000070324	Fbxw22
ENSMUSG00000074061	Fbxw19
ENSMUSG00000062275	Fbxw24
ENSMUSG00000059547	Fbxw26
ENSMUSG00000054836	Elp6
ENSMUSG00000053820	Bcl2a1c
ENSMUSG00000029530	Ccr9
ENSMUSG00000056966	Gje1
ENSMUSG00000078453	Abracl
ENSMUSG00000039760	Il22ra2
ENSMUSG00000037440	Vnn1
ENSMUSG00000100004	Taar8c
ENSMUSG00000039166	Akap7
ENSMUSG00000112148	Lilrb4a
ENSMUSG00000019857	Asf1a
ENSMUSG00000047669	Msl3l2
ENSMUSG00000037151	Lrrc20
ENSMUSG00000037868	Egr2
ENSMUSG00000090622	A930033H14Rik
ENSMUSG00000037747	Phyhipl
ENSMUSG00000037747	D630013N20Rik
ENSMUSG00000003923	Tfam
ENSMUSG00000006345	Ggt1
ENSMUSG00000001666	Ddt
ENSMUSG00000069584	Gm10272
ENSMUSG00000094012	Gm10024
ENSMUSG00000112653	Gm36176
ENSMUSG00000094673	Or7a38
ENSMUSG00000094080	Or7a42
ENSMUSG00000042774	Or7a37
ENSMUSG00000046493	Or7a36
ENSMUSG00000063216	Or7a35
ENSMUSG00000091888	Vmn2r80
ENSMUSG00000091381	Vmn2r83
ENSMUSG00000035890	Rnf126
ENSMUSG00000035595	Fam174c
ENSMUSG00000113640	Adat3
ENSMUSG00000043670	Diras1
ENSMUSG00000078440	Dohh
ENSMUSG00000114004	Gm48552
ENSMUSG00000112160	BC024063
ENSMUSG00000062931	Zfp938
ENSMUSG00000063320	Uqcc6
ENSMUSG00000050035	Fhl4
ENSMUSG00000060935	Tmem263
ENSMUSG00000019966	Kitl
ENSMUSG00000097550	Gm21304
ENSMUSG00000112216	Cdc5lrt1
ENSMUSG00000112252	Cdc5lrt4
ENSMUSG00000112419	Cdc5lrt6
ENSMUSG00000112027	Cdc5lrt7
ENSMUSG00000112495	Cdc5lrt9
ENSMUSG00000112919	Cdc5lrt10
ENSMUSG00000051716	Apon
ENSMUSG00000025383	Il23a
ENSMUSG00000025362	Rps26
ENSMUSG00000056853	Olfr765
ENSMUSG00000107662	Or6c203
ENSMUSG00000096229	Or6c5
ENSMUSG00000096220	Or6c205
ENSMUSG00000095138	Or6c35
ENSMUSG00000094347	Or6c208
ENSMUSG00000052012	Or10p1
ENSMUSG00000095002	Or6c66
ENSMUSG00000094734	Or6c209
ENSMUSG00000058513	Or6c211
ENSMUSG00000093866	Or6c1
ENSMUSG00000046041	Or6c3b
ENSMUSG00000063173	Or6c215
ENSMUSG00000049052	Or6c216
ENSMUSG00000052818	Or6c76b
ENSMUSG00000061961	Or6c217
ENSMUSG00000058071	Or6c219
ENSMUSG00000094295	Or10u4
ENSMUSG00000095608	Or10u3
ENSMUSG00000048745	Or6c33
ENSMUSG00000096747	Or9r3
ENSMUSG00000070601	Vmn2r84
ENSMUSG00000020475	Pgam2
ENSMUSG00000069917	Hba-a2
ENSMUSG00000020270	Smim23
ENSMUSG00000044707	Ccnjl
ENSMUSG00000020372	Rack1
ENSMUSG00000046879	Irgm1
ENSMUSG00000069893	9930111J21Rik1
ENSMUSG00000059864	Or2y1g
ENSMUSG00000100923	Or2y1b
ENSMUSG00000107573	Or2y1d
ENSMUSG00000047702	Or2y16
ENSMUSG00000063386	Or2y15
ENSMUSG00000108167	Or2y1c
ENSMUSG00000059729	Or2y1
ENSMUSG00000107417	Or2y13
ENSMUSG00000063827	Or2y12
ENSMUSG00000095187	Or2y11
ENSMUSG00000107645	Or2y10
ENSMUSG00000060918	Or1ad8
ENSMUSG00000057890	Or1x6
ENSMUSG00000007777	Trappc2b
ENSMUSG00000062204	Or2y8
ENSMUSG00000060170	Or2y6
ENSMUSG00000063652	Slc22a21
ENSMUSG00000078853	Igtp
ENSMUSG00000069874	Irgm2
ENSMUSG00000058807	Or2t49
ENSMUSG00000050818	Or2t48
ENSMUSG00000064252	Or2t29
ENSMUSG00000060765	Or2t46
ENSMUSG00000037145	Lypd8l
ENSMUSG00000107677	Or2ak4
ENSMUSG00000059504	Or2t44
ENSMUSG00000094805	Or9e1
ENSMUSG00000048919	Or2aa1
ENSMUSG00000018347	Zkscan6
ENSMUSG00000060938	Rpl26
ENSMUSG00000044084	Spem2
ENSMUSG00000053574	4930563E22Rik
ENSMUSG00000040471	Ggt6
ENSMUSG00000069823	Or1e16
ENSMUSG00000072708	Or1e22
ENSMUSG00000095312	Or1e23
ENSMUSG00000060335	Or1e25
ENSMUSG00000069818	Or1e30
ENSMUSG00000070382	Or1e31
ENSMUSG00000061984	Or1e32
ENSMUSG00000094488	Or1e33
ENSMUSG00000069816	Or1e17
ENSMUSG00000070380	Or3a1b
ENSMUSG00000070374	Or1p1
ENSMUSG00000020839	Tmigd1
ENSMUSG00000020836	Coro6
ENSMUSG00000002058	Unc119
ENSMUSG00000009185	Ccl8
ENSMUSG00000054404	Slfn5
ENSMUSG00000072620	Slfn2
ENSMUSG00000078763	Slfn1
ENSMUSG00000000204	Slfn4
ENSMUSG00000018986	Slfn3
ENSMUSG00000051748	Wfdc21
ENSMUSG00000075610	Tmem92
ENSMUSG00000064224	Gsdma3
ENSMUSG00000069721	Krtap3-2
ENSMUSG00000047564	Krtap3-1
ENSMUSG00000058725	Gm11937
ENSMUSG00000060756	Krtap2-4
ENSMUSG00000035592	Krt33a
ENSMUSG00000017165	Gast
ENSMUSG00000019173	Rab5c
ENSMUSG00000020921	Tmem101
ENSMUSG00000020945	Lyzl6
ENSMUSG00000053113	Socs3
ENSMUSG00000025129	Ppp1r27
ENSMUSG00000039329	Tex19.1
ENSMUSG00000059669	Taf1b
ENSMUSG00000112187	Gm6993
ENSMUSG00000112449	Srp54b
ENSMUSG00000094103	Fam177a2
ENSMUSG00000063129	Aldoart2
ENSMUSG00000079104	Prps1l3
ENSMUSG00000035560	Wdr20rt
ENSMUSG00000060499	Rpl10l
ENSMUSG00000059970	Hspa2
ENSMUSG00000072974	Gm4787
ENSMUSG00000072949	Acot1
ENSMUSG00000098134	Rnf113a2
ENSMUSG00000113951	Ubl5b
ENSMUSG00000113951	Ubl5c
ENSMUSG00000096803	Eif1ad16
ENSMUSG00000021081	Serpina1f
ENSMUSG00000066366	Serpina1a
ENSMUSG00000079015	Serpina1c
ENSMUSG00000087075	Lbhd2
ENSMUSG00000043945	Adam6a
ENSMUSG00000021214	Akr1c18
ENSMUSG00000021213	Akr1c13
ENSMUSG00000021196	Pfkp
ENSMUSG00000056457	Prl2c3
ENSMUSG00000079092	Prl2c2
ENSMUSG00000021306	Gpr137b
ENSMUSG00000021303	Gng4
ENSMUSG00000009734	Pou6f2
ENSMUSG00000045474	Or2ad1
ENSMUSG00000045508	Or2b28
ENSMUSG00000055313	Pgbd1
ENSMUSG00000101355	H3c10
ENSMUSG00000064288	H4c12
ENSMUSG00000095217	H2bc15
ENSMUSG00000058773	H1f5
ENSMUSG00000101972	H3c11
ENSMUSG00000069309	H2ac22
ENSMUSG00000069308	H2bc22
ENSMUSG00000094248	H2ac23
ENSMUSG00000069306	H4c17
ENSMUSG00000069305	H4c18
ENSMUSG00000094777	H2ac24
ENSMUSG00000006720	Zfp184
ENSMUSG00000006179	Prss16
ENSMUSG00000069300	H2bc11
ENSMUSG00000099787	Vmn1r192
ENSMUSG00000095125	Vmn1r198
ENSMUSG00000101073	Vmn1r200
ENSMUSG00000094898	Vmn1r201
ENSMUSG00000069289	Vmn1r203
ENSMUSG00000100296	Vmn1r205
ENSMUSG00000101578	Vmn1r206
ENSMUSG00000071490	Vmn1r212
ENSMUSG00000061829	Vmn1r214
ENSMUSG00000099917	Vmn1r215
ENSMUSG00000115697	Vmn1r216
ENSMUSG00000115020	Vmn1r218
ENSMUSG00000069280	Vmn1r223
ENSMUSG00000046351	Zfp322a
ENSMUSG00000060981	H4c8
ENSMUSG00000047246	H2bc6
ENSMUSG00000094248	H2ac6
ENSMUSG00000069310	H3c3
ENSMUSG00000101355	H3c1
ENSMUSG00000021336	Slc17a4
ENSMUSG00000069258	Prl2b1
ENSMUSG00000021345	Prl8a6
ENSMUSG00000021346	Prl8a8
ENSMUSG00000019756	Prl8a1
ENSMUSG00000021347	Prl7b1
ENSMUSG00000046899	Prl7a2
ENSMUSG00000022886	Prl2a1
ENSMUSG00000005891	Prl4a1
ENSMUSG00000051029	Serpinb1b
ENSMUSG00000054266	Serpinb9d
ENSMUSG00000069248	Serpinb6e
ENSMUSG00000052180	Serpinb6c
ENSMUSG00000071451	Psmg4
ENSMUSG00000021414	Fam217a
ENSMUSG00000071909	Nutm2
ENSMUSG00000062248	Cks2
ENSMUSG00000047842	Diras2
ENSMUSG00000110086	Smim32
ENSMUSG00000050002	Idnk
ENSMUSG00000042243	BC051665
ENSMUSG00000056728	Ctsll3
ENSMUSG00000055679	Ctsr
ENSMUSG00000021440	Cts7
ENSMUSG00000094942	Gm3604
ENSMUSG00000021477	Ctsl
ENSMUSG00000049806	Or9s18
ENSMUSG00000074826	Ramacl
ENSMUSG00000058093	Zfp729b
ENSMUSG00000058331	Zfp85
ENSMUSG00000064063	BC048507
ENSMUSG00000097333	Zfp72
ENSMUSG00000021591	Glrx
ENSMUSG00000021615	Xrcc4
ENSMUSG00000069324	Bhmt
ENSMUSG00000118537	Shld3
ENSMUSG00000055194	Actbl2
ENSMUSG00000032745	Gpbp1
ENSMUSG00000050377	Il31ra
ENSMUSG00000021764	Ndufs4
ENSMUSG00000017491	Rarb
ENSMUSG00000021814	Anxa7
ENSMUSG00000021917	Spcs1
ENSMUSG00000021791	Dydc2
ENSMUSG00000079267	Gm5930
ENSMUSG00000036242	Armh4
ENSMUSG00000093825	Or4l1
ENSMUSG00000096254	Or4l15
ENSMUSG00000068437	Or4k15b
ENSMUSG00000057903	Or11g24
ENSMUSG00000095917	Or11g7
ENSMUSG00000068431	Or11g26
ENSMUSG00000050028	Or11h6
ENSMUSG00000057179	Or11h4b
ENSMUSG00000060084	Or11h23
ENSMUSG00000059648	Rnase11
ENSMUSG00000068407	Rnase12
ENSMUSG00000072115	Ang
ENSMUSG00000021880	Rnase6
ENSMUSG00000035896	Rnase1
ENSMUSG00000047894	Ang2
ENSMUSG00000050961	AY358078
ENSMUSG00000114865	Cirop
ENSMUSG00000007591	Tssk4
ENSMUSG00000044703	Phf11a
ENSMUSG00000068245	Phf11d
ENSMUSG00000075574	Defb48
ENSMUSG00000075573	Defb47
ENSMUSG00000054763	Defb42
ENSMUSG00000046204	Pnma2
ENSMUSG00000098773	Gm27179
ENSMUSG00000022097	Sftpc
ENSMUSG00000075502	Kbtbd6
ENSMUSG00000042888	Prr30
ENSMUSG00000022113	Trim52
ENSMUSG00000121818	Rpl37
ENSMUSG00000047565	Acot10
ENSMUSG00000022255	Mtdh
ENSMUSG00000048307	Ankrd46
ENSMUSG00000022422	Dscc1
ENSMUSG00000056293	Gsdmc2
ENSMUSG00000022596	Slurp1
ENSMUSG00000075605	Slurp2
ENSMUSG00000022594	Lynx1
ENSMUSG00000034634	Ly6d
ENSMUSG00000063522	Ly6m
ENSMUSG00000047003	Zfp41
ENSMUSG00000060794	Tssk5
ENSMUSG00000055041	Commd5
ENSMUSG00000057346	Apol9a
ENSMUSG00000050982	Apol10a
ENSMUSG00000044309	Apol7c
ENSMUSG00000050014	Apol10b
ENSMUSG00000061633	Ndufb11b
ENSMUSG00000047878	A4galt
ENSMUSG00000055745	Rtl6
ENSMUSG00000063780	Or8s10
ENSMUSG00000045350	Fam186a
ENSMUSG00000054619	Tmt1a
ENSMUSG00000056487	Tmt1a2
ENSMUSG00000023033	Scn8a
ENSMUSG00000063445	Nmral1
ENSMUSG00000039209	Rpl39l
ENSMUSG00000071637	Cebpd
ENSMUSG00000048101	Or7a40
ENSMUSG00000061361	Or2l13b
ENSMUSG00000060480	Or2aj6
ENSMUSG00000022841	Ap2m1
ENSMUSG00000038148	Cldn16
ENSMUSG00000068428	Gmnc
ENSMUSG00000059657	Stfa2l1
ENSMUSG00000079597	Cstdc4
ENSMUSG00000094733	Csta3
ENSMUSG00000071562	Stfa1
ENSMUSG00000079594	Cstdc6
ENSMUSG00000108763	Btnl12
ENSMUSG00000036172	Cd200r3
ENSMUSG00000022661	Cd200
ENSMUSG00000048087	Ahcyl
ENSMUSG00000022651	Retnlg
ENSMUSG00000046748	Tmem45a2
ENSMUSG00000049362	Or5k1
ENSMUSG00000063137	Or5k14
ENSMUSG00000090629	Or5k16
ENSMUSG00000062105	Or5h17
ENSMUSG00000064006	Or5h22
ENSMUSG00000108464	Olfr192
ENSMUSG00000063020	Or5ac15
ENSMUSG00000062608	Or5k3
ENSMUSG00000096695	Or5h26
ENSMUSG00000094422	Or5ac23
ENSMUSG00000066257	Or5ac24
ENSMUSG00000054604	Cggbp1
ENSMUSG00000068078	Krtap13-20
ENSMUSG00000048830	Krtap13-21
ENSMUSG00000051802	Krtap19-5
ENSMUSG00000068071	Gm33798
ENSMUSG00000068071	Gm6358
ENSMUSG00000059113	Gm10061
ENSMUSG00000044227	Gm9789
ENSMUSG00000068068	Gm7735
ENSMUSG00000068068	Gm52233
ENSMUSG00000068071	Gm35342
ENSMUSG00000056706	Krtap7-1
ENSMUSG00000051728	Fam243
ENSMUSG00000047109	Cldn14
ENSMUSG00000092074	Dynlt1a
ENSMUSG00000052031	Tagap1
ENSMUSG00000023809	Rps6ka2
ENSMUSG00000116988	Rnaset2a
ENSMUSG00000071311	Gpr31b
ENSMUSG00000116780	Dynlt2a3
ENSMUSG00000095990	Zfp97
ENSMUSG00000052270	Fpr2
ENSMUSG00000071276	Fpr-rs7
ENSMUSG00000071275	Fpr-rs6
ENSMUSG00000091151	Vmn1r224
ENSMUSG00000043537	Vmn1r225
ENSMUSG00000067951	Vmn1r227
ENSMUSG00000060245	Vmn1r228
ENSMUSG00000117148	Vmn1r229
ENSMUSG00000045417	Vmn1r230
ENSMUSG00000050102	Vmn1r235
ENSMUSG00000058030	Vmn1r237
ENSMUSG00000067931	Zfp948
ENSMUSG00000069743	Zfp820
ENSMUSG00000053347	Zfp943
ENSMUSG00000071266	Zfp946
ENSMUSG00000094921	Vmn2r112
ENSMUSG00000090966	Vmn2r116
ENSMUSG00000023911	Flywch2
ENSMUSG00000035521	Gnptg
ENSMUSG00000034039	Prss29
ENSMUSG00000071202	Ccdc78
ENSMUSG00000090113	Nhlrc4
ENSMUSG00000015575	Atp6v0e
ENSMUSG00000052146	Rps10
ENSMUSG00000037805	Rpl10a
ENSMUSG00000004864	Mapk13
ENSMUSG00000024032	Tff1
ENSMUSG00000090700	Cyp4f40
ENSMUSG00000055202	Zfp811
ENSMUSG00000095253	Zfp799
ENSMUSG00000094441	Zfp955a
ENSMUSG00000024309	Pfdn6
ENSMUSG00000008668	Rps18
ENSMUSG00000015452	Ager
ENSMUSG00000033739	Fkbpl
ENSMUSG00000024365	Cyp21a1
ENSMUSG00000091971	Hspa1b
ENSMUSG00000013766	Ly6g6e
ENSMUSG00000043807	Ly6g5b
ENSMUSG00000024402	Lta
ENSMUSG00000024403	Atp6v1g2
ENSMUSG00000079507	H2-Q1
ENSMUSG00000091705	H2-Q2
ENSMUSG00000035929	H2-Q4
ENSMUSG00000055413	H2-Q5
ENSMUSG00000073409	H2-Q6
ENSMUSG00000060550	H2-Q7
ENSMUSG00000060550	H2-Q9
ENSMUSG00000003541	Ier3
ENSMUSG00000067212	H2-T23
ENSMUSG00000056116	H2-T22
ENSMUSG00000023083	H2-M10.2
ENSMUSG00000024448	H2-M10.1
ENSMUSG00000048231	H2-M10.4
ENSMUSG00000037334	H2-M1
ENSMUSG00000037130	H2-M10.6
ENSMUSG00000036214	Polr1has
ENSMUSG00000095377	Or2h1
ENSMUSG00000096477	Or2h2c
ENSMUSG00000091601	Or2h1b
ENSMUSG00000035186	Ubd
ENSMUSG00000058802	Or1o2
ENSMUSG00000016206	H2-M3
ENSMUSG00000061972	Or1o4
ENSMUSG00000059687	Or1o11
ENSMUSG00000016283	H2-M2
ENSMUSG00000090675	Or5v1b
ENSMUSG00000061336	Or14j10
ENSMUSG00000080990	Or10al2
ENSMUSG00000063994	Or10al4
ENSMUSG00000060017	Or10al5
ENSMUSG00000050613	Or14j1
ENSMUSG00000094878	Or2g7
ENSMUSG00000054940	Or2j3
ENSMUSG00000095625	Esp24
ENSMUSG00000031233	Pgk2
ENSMUSG00000079471	Mymx
ENSMUSG00000073386	9830107B12Rik
ENSMUSG00000043592	Unc5cl
ENSMUSG00000003198	Zfp959
ENSMUSG00000062101	Zfp119b
ENSMUSG00000024088	4930583I09Rik
ENSMUSG00000049672	Zbtb14
ENSMUSG00000117098	Myl12b
ENSMUSG00000091539	Vmn1r238
ENSMUSG00000034774	Dsg1c
ENSMUSG00000109238	Tex51
ENSMUSG00000051439	Cd14
ENSMUSG00000051678	Pcdhb6
ENSMUSG00000045876	Pcdhb8
ENSMUSG00000045657	Pcdhb10
ENSMUSG00000050304	Slc25a2
ENSMUSG00000055095	Spink6
ENSMUSG00000061144	Spink12
ENSMUSG00000073568	Arl14epl
ENSMUSG00000059040	Eno1b
ENSMUSG00000058925	Ccdc192
ENSMUSG00000038059	Smim3
ENSMUSG00000060201	Spink7
ENSMUSG00000045569	Mc2r
ENSMUSG00000060534	Dcc
ENSMUSG00000110277	Gm45871
ENSMUSG00000024824	Rad9a
ENSMUSG00000006456	Rbm14
ENSMUSG00000024841	Eif1ad
ENSMUSG00000024792	Zfpl1
ENSMUSG00000038812	Trmt112
ENSMUSG00000047656	Trpt1
ENSMUSG00000035885	Cox8a
ENSMUSG00000071654	Uqcc3
ENSMUSG00000071644	Eef1g
ENSMUSG00000079419	Ms4a6c
ENSMUSG00000024678	Ms4a4d
ENSMUSG00000067528	Or4d10b
ENSMUSG00000109022	Or5bb10
ENSMUSG00000095640	Or5an1
ENSMUSG00000096436	Or5an1b
ENSMUSG00000024691	Fam111a
ENSMUSG00000045030	Or5b95
ENSMUSG00000024694	Keg1
ENSMUSG00000079415	Cntf
ENSMUSG00000057817	Or5b96
ENSMUSG00000060303	Or5b97
ENSMUSG00000049498	Or5b24
ENSMUSG00000046913	Or5b99
ENSMUSG00000061637	Or5b104
ENSMUSG00000057503	Or5b106
ENSMUSG00000045883	Or5b107
ENSMUSG00000094721	Or5b108
ENSMUSG00000096365	Or5b109
ENSMUSG00000096485	Or5b112
ENSMUSG00000049015	Or5b113
ENSMUSG00000063777	Or5b3
ENSMUSG00000096320	Or5b116
ENSMUSG00000095189	Or5b117
ENSMUSG00000096273	Or5b118
ENSMUSG00000096708	Or5b119
ENSMUSG00000071629	Or5b120
ENSMUSG00000095484	Or5b121
ENSMUSG00000096289	Or5b122
ENSMUSG00000094846	Or5b123
ENSMUSG00000045678	Or5b124
ENSMUSG00000061387	Or10w1
ENSMUSG00000051156	Or10q1b
ENSMUSG00000044040	Or9q2
ENSMUSG00000045395	Or9i14
ENSMUSG00000059105	Or9i16
ENSMUSG00000024726	Carnmt1
ENSMUSG00000050957	Insl6
ENSMUSG00000024815	Trpd52l3
ENSMUSG00000074882	Cyp2c68
ENSMUSG00000018821	Avpi1
ENSMUSG00000057858	Fam204a
ENSMUSG00000074733	Zfp950
ENSMUSG00000044597	Mycs
ENSMUSG00000095814	Btbd35f7
ENSMUSG00000031146	Plp2
ENSMUSG00000068218	Ssxb9
ENSMUSG00000079703	Ssxb8
ENSMUSG00000078208	Fthl17b
ENSMUSG00000071815	Fthl17e
ENSMUSG00000100200	H2al1m
ENSMUSG00000040456	H2ap
ENSMUSG00000047678	Gpr82
ENSMUSG00000031059	Ndufb11
ENSMUSG00000096620	Gm5169
ENSMUSG00000082639	Gm2012
ENSMUSG00000118441	Btbd35f26
ENSMUSG00000118431	Btbd35f25
ENSMUSG00000096194	Btbd35f2
ENSMUSG00000095659	Spin2g
ENSMUSG00000073243	Gm9
ENSMUSG00000079628	Rhox4g
ENSMUSG00000061082	Plac1
ENSMUSG00000067925	Rtl8a
ENSMUSG00000054626	Xlr
ENSMUSG00000094423	Gm7950
ENSMUSG00000067909	Gm7958
ENSMUSG00000067909	Slxl1
ENSMUSG00000094317	Gm6660
ENSMUSG00000079583	Gm7073
ENSMUSG00000057615	Ldoc1
ENSMUSG00000079579	Gm6760
ENSMUSG00000056815	Gm6812
ENSMUSG00000033343	Magea4
ENSMUSG00000050424	Pnma5
ENSMUSG00000046287	Pnma3
ENSMUSG00000058328	Xlr5a
ENSMUSG00000008682	Rpl10
ENSMUSG00000090110	Cmc4
ENSMUSG00000031200	Mtcp1
ENSMUSG00000031202	Rab39b
ENSMUSG00000071738	Cldn34b3
ENSMUSG00000044121	5430402E10Rik
ENSMUSG00000078315	Fam47c
ENSMUSG00000035454	Samt3
ENSMUSG00000091497	Mageb11
ENSMUSG00000094861	Mageb6b1
ENSMUSG00000094861	Mageb6b2
ENSMUSG00000061392	Mageb5
ENSMUSG00000073062	Zxdb
ENSMUSG00000035045	Zc3h12b
ENSMUSG00000031312	Itgb1bp2
ENSMUSG00000045010	Gm4779
ENSMUSG00000031320	Rps4x
ENSMUSG00000079479	Fam236f
ENSMUSG00000067562	Dmrtc1c1
ENSMUSG00000031231	Cox7b
ENSMUSG00000073010	Gm5127
ENSMUSG00000073006	Wmp
ENSMUSG00000048621	Gm6377
ENSMUSG00000109156	Tex16
ENSMUSG00000072995	Cpxcr1
ENSMUSG00000083616	H2ab3
ENSMUSG00000079450	Cldn34c1
ENSMUSG00000095474	Cldn34c2
ENSMUSG00000058670	Dmtf1l
ENSMUSG00000043569	Cldn34c4
ENSMUSG00000067369	Trmt2b
ENSMUSG00000033460	Armcx1
ENSMUSG00000031409	Tceal6
ENSMUSG00000094004	Pramel3c
ENSMUSG00000054994	Pramel3e
ENSMUSG00000043384	Gprasp1
ENSMUSG00000072966	Gprasp2
ENSMUSG00000042750	Bex2
ENSMUSG00000047844	Bex4
ENSMUSG00000079428	Tceal7
ENSMUSG00000042712	Tceal9
ENSMUSG00000046432	Bex3
ENSMUSG00000031428	Zcchc18
ENSMUSG00000031431	Tsc22d3
ENSMUSG00000042386	Tex13b
ENSMUSG00000031274	Col4a5
ENSMUSG00000079395	Gm15114
ENSMUSG00000096834	Gm15127
ENSMUSG00000079387	Luzp4
ENSMUSG00000095621	Ott
ENSMUSG00000094941	Gm15093
ENSMUSG00000095621	Gm15085
ENSMUSG00000045180	Shroom2
ENSMUSG00000071665	Foxr2
ENSMUSG00000086316	Nbdy
ENSMUSG00000072100	Cldn34b1
ENSMUSG00000063728	Magea6
ENSMUSG00000057402	Cldn34b2
ENSMUSG00000031293	Rs1
ENSMUSG00000040749	Siah1b
ENSMUSG00000079317	Trappc2
ENSMUSG00000079316	Rab9
ENSMUSG00000069053	Uba1y
ENSMUSG00000069049	Eif2s3y
ENSMUSG00000068457	Uty
ENSMUSG00000069045	Ddx3y
ENSMUSG00000095148	Gm20873
ENSMUSG00000100939	Gm28998
ENSMUSG00000100645	Gm28576
ENSMUSG00000095032	Gm21310
ENSMUSG00000104267	Gm20807
ENSMUSG00000096820	Gm21425
ENSMUSG00000093903	Gm21454
ENSMUSG00000095900	Gm20773
ENSMUSG00000104267	Gm20833
ENSMUSG00000102739	Gm20772
ENSMUSG00000093903	Ssty1
ENSMUSG00000095900	Gm20851
ENSMUSG00000093903	Gm20910
ENSMUSG00000100055	Gm20890
ENSMUSG00000099541	Gm21488
ENSMUSG00000095793	Gm20855
ENSMUSG00000096650	Gm20896
ENSMUSG00000101933	Gm20835
ENSMUSG00000093895	Gm21865
ENSMUSG00000103468	Gm20793
ENSMUSG00000100196	Gm20827
ENSMUSG00000100972	Gm28553
ENSMUSG00000094570	Gm20931
ENSMUSG00000101155	Sly
ENSMUSG00000099782	Gm20903
ENSMUSG00000100902	Gm20850
ENSMUSG00000101286	Gm21317
ENSMUSG00000099840	Gm21409
ENSMUSG00000099856	Gm20906
ENSMUSG00000094874	LOC102633783
ENSMUSG00000096244	Vmn1r187
ENSMUSG00000096680	LOC102634529
ENSMUSG00000074011	LOC100862180
ENSMUSG00000094722	LOC100862245
ENSMUSG00000094474	LOC100041712
ENSMUSG00000096550	Gm16367
ENSMUSG00000095523	LOC100038995
ENSMUSG00000101933	LOC100861691
ENSMUSG00000096757	Olfr900
ENSMUSG00000071517	Gm10334
ENSMUSG00000073116	Gm10471
ENSMUSG00000091685	Gm17359
ENSMUSG00000095789	Nupr1l
ENSMUSG00000093987	Gm21704
ENSMUSG00000051896	Tex37
ENSMUSG00000096596	Gm10591
ENSMUSG00000073876	Gm13305
ENSMUSG00000078924	Gm12169
ENSMUSG00000056457	Prl2c4
ENSMUSG00000094918	Gm8765
ENSMUSG00000111709	Gm3776
ENSMUSG00000092456	V1rd18
ENSMUSG00000063137	Olfr176
ENSMUSG00000073888	Gm13306
ENSMUSG00000028451	Spata31g1
ENSMUSG00000063767	S100a6-s100a7a
ENSMUSG00000073878	Gm13304
ENSMUSG00000056116	H2-T9
ENSMUSG00000073402	Gm8909
ENSMUSG00000118483	Gm5945
ENSMUSG00000079492	Gm11127
ENSMUSG00000021290	Atp5mpl

## Sheet: Table S7
Table S7: Statistically significant biological processes identified by GOrilla for genes predicted to be associated with vitamin C by GAP applied to alignment features.
GO Term	Description	p-value	FDR q-value	Genes
GO:0007606	sensory perception of chemical stimulus	8.54e-184	1.32e-179	Olfr603, Olfr1352, Olfr641, Olfr138, Olfr299, Olfr1062, Olfr317, Olfr1287, Olfr128, Olfr585, Olfr987, Olfr666, Olfr613, Olfr301, Olfr1537, Olfr979, Olfr1382, Olfr193, Olfr1053, Olfr560, Olfr1281, Olfr1275, Olfr782, Olfr884, Olfr723, Olfr329-ps, Olfr1354, Olfr1513, Olfr453, Olfr1318, Olfr1306, Olfr1385, Olfr191, Olfr198, Olfr951, Olfr524, Olfr533, Olfr1181, Olfr804, Olfr787, Olfr834, Olfr832, Olfr…
GO:0007608	sensory perception of smell	1.08e-171	8.38e-168	Olfr603, Olfr1352, Olfr641, Olfr138, Olfr299, Olfr1062, Olfr317, Olfr1287, Olfr128, Olfr585, Olfr987, Olfr666, Olfr613, Olfr301, Olfr1537, Olfr979, Olfr1382, Olfr193, Olfr1053, Olfr560, Olfr1281, Olfr1275, Olfr782, Olfr884, Olfr723, Olfr329-ps, Olfr1354, Olfr1513, Olfr453, Olfr1318, Olfr1306, Olfr1385, Olfr191, Olfr198, Olfr951, Olfr524, Olfr533, Olfr1181, Olfr804, Olfr787, Olfr834, Olfr832, Olfr…
GO:0007600	sensory perception	8.64e-137	4.46e-133	Olfr603, Olfr1352, Olfr641, Olfr138, Olfr299, Olfr1062, Olfr317, Olfr1287, Olfr128, Olfr585, Olfr987, Olfr666, Olfr613, Olfr301, Olfr1537, Olfr979, Olfr1382, Olfr193, Olfr1053, Olfr560, Olfr1281, Olfr1275, Olfr782, Olfr884, Olfr723, Olfr329-ps, Six1, Olfr1354, Olfr1513, Olfr453, Olfr1318, Olfr1306, Otos, Olfr1385, Olfr191, Olfr198, Olfr951, Olfr524, Olfr533, Olfr1181, Olfr804, Olfr787, Olfr834, O…
GO:0007186	G protein-coupled receptor signaling pathway	1.87e-128	7.25e-125	Olfr603, Olfr1352, Olfr641, Olfr138, Olfr299, Olfr1062, Olfr317, Olfr1287, Olfr128, Olfr585, Olfr987, Olfr666, Olfr613, Olfr301, Olfr1537, Arhgef1, Olfr979, Olfr1382, Olfr193, Olfr1053, Olfr560, Olfr1281, Olfr1275, Olfr782, Olfr884, Olfr723, Olfr329-ps, Olfr1354, Olfr1513, Olfr453, Olfr1318, Olfr1306, Olfr1385, Adm, Olfr191, Olfr198, Olfr951, Adra1a, Pln, Olfr524, Olfr533, Anxa1, Xcl1, Olfr1181, …
GO:0050877	nervous system process	5.8e-96	1.8e-92	Olfr603, Olfr1352, Olfr641, Olfr138, Olfr299, Olfr1062, Olfr317, Olfr1287, Olfr128, Olfr585, Olfr987, Olfr666, Olfr613, Olfr301, Olfr1537, Chrna1, Olfr979, Olfr1382, Olfr193, Olfr1053, Olfr560, Olfr1281, Olfr1275, Olfr782, Olfr884, Olfr723, Olfr329-ps, Six1, Olfr1354, Olfr1513, Olfr453, Olfr1318, Olfr1306, Otos, Spg20, Olfr1385, Ift20, Olfr191, Olfr198, Olfr951, Olfr524, Olfr533, Olfr1181, Olfr80…
GO:0003008	system process	9.57e-73	2.47e-69	Olfr603, Olfr1352, Olfr641, Olfr138, Olfr299, Olfr1062, Olfr317, Olfr1287, Olfr128, Olfr585, Olfr987, Olfr666, Olfr613, Olfr301, Olfr1537, Chrna1, Olfr979, Olfr1382, Olfr193, Olfr1053, Olfr560, Ctnnbip1, Olfr1281, Olfr1275, Actc1, Olfr782, Acta2, Lep, Olfr884, Olfr723, Olfr329-ps, Six1, Olfr1354, Olfr1513, Olfr453, Olfr1318, Olfr1306, Otos, Spg20, Olfr1385, Ift20, Adm, Olfr191, Olfr198, Olfr951, …
GO:0019236	response to pheromone	2.91e-32	6.42e-29	Vmn1r32, Vmn1r26, Vmn1r5, Vmn2r26, Vmn1r4, Vmn1r30, Vmn1r23, Vmn1r18, Vmn1r9, Vmn1r8, Vmn1r27, Vmn1r226, Vmn1r196, Vmn1r228, Vmn1r225, Vmn1r231, Vmn1r230, Vmn1r234, Vmn1r235, Vmn1r233, Vmn1r73, Vmn1r74, Vmn1r75, Vmn1r83, Vmn1r198, Vmn1r201, Vmn1r195, Vmn1r87, Vmn1r67, Vmn1r66, Vmn1r84, Vmn1r82, Vmn1r210, Vmn1r203, Vmn1r220, Vmn1r212, Vmn1r51, Vmn1r45, Vmn1r48, Vmn1r47, Vmn1r43, Vmn1r52, V1ra8, Vm…
GO:0007165	signal transduction	1.32e-25	2.56e-22	Olfr603, Olfr1352, Olfr641, Il1f6, Olfr138, Olfr299, Olfr1062, Olfr317, Olfr1287, Akap7, Olfr128, Olfr585, Olfr987, Olfr666, Tpbpa, Olfr613, Spsb2, Olfr301, Olfr1537, Arhgef1, Chrna1, Olfr979, Olfr1382, Olfr193, Olfr1053, Olfr560, Traf1, Ctnnbip1, Olfr1281, Cyp19a1, Olfr1275, Cxcl1, Olfr782, Lep, Ifnl2, Ifitm1, Olfr884, Pdzd3, Olfr723, Olfr329-ps, Aim2, Gm6176, Nrarp, Olfr1354, Olfr1513, Rap1b, O…
GO:0002227	innate immune response in mucosa	2.14e-25	3.67e-22	Defa21, Defb2, Defb9, Defa2, Defa-rs1, Defb11, Defb38, Gm6696, Defb39, Gm15284, AY761185, Ear14, Defb10, Defb40, Defa26, Gm15292, Gm10104, Defa25, Defa5, Defb37, Gm15299, Rpl39, AY761184, Hist1h2bg, Hist2h2be, Fau, Defa22, Ear6, Ear5, Defa23, Gm14851, Ear10, Gm15315, Ear11, Gm15293
GO:0002251	organ or tissue specific immune response	3.01e-25	4.65e-22	Defa21, Defb2, Defb9, Defa2, Defa-rs1, Defb11, Defb38, Gm6696, Defb39, AY761185, Gm15284, Ear14, Defb10, Defb40, Defa26, Gm15292, Bpifa5, Il6, Gm10104, Defa25, Defa5, Defb37, Gm15299, Rpl39, AY761184, Hist1h2bg, Hist2h2be, Fau, Defa22, Bpifa1, Ear6, Ear5, Defa23, Gm14851, Ear10, Ifnl2, Gm15315, Ear11, Gm15293, Cfh
GO:0002385	mucosal immune response	1.34e-24	1.89e-21	Defa21, Defb2, Defb9, Defa2, Defa-rs1, Defb11, Defb38, Gm6696, Defb39, AY761185, Gm15284, Ear14, Defb10, Defb40, Defa26, Gm15292, Bpifa5, Gm10104, Defa25, Defa5, Defb37, Gm15299, Rpl39, AY761184, Hist1h2bg, Hist2h2be, Fau, Defa22, Bpifa1, Ear6, Ear5, Defa23, Gm14851, Ear10, Ifnl2, Gm15315, Ear11, Gm15293
GO:0061844	antimicrobial humoral immune response mediated by antimicrobial peptide	7.66e-18	9.87e-15	Galp, Gm5849, Defa21, Ang2, Spag11a, Defa2, Defa-rs1, Gm6696, AY761185, Gm15284, Defa26, Cxcl5, Gm15292, Reg3b, Leap2, Bpifa5, Rps19, Gm10104, Defa25, Defa5, Gm15299, Adm, Rpl39, Ang4, AY761184, Hist1h2bg, Tac1, Hist2h2be, Fau, Xcl1, Cxcl1, Defa22, Bpifa1, Defa23, Reg3a, Gm14851, Reg3g, Gm15315, Gm15293, Pglyrp1, Ccl20, Ang
GO:0019730	antimicrobial humoral response	8.8e-16	1.05e-12	Galp, Wfdc18, Gm5849, Defa21, Spag11a, Ang2, Il1f5, Defa2, Gm6696, Defa-rs1, AY761185, Gm15284, Defa26, Cxcl5, Gm15292, Leap2, Reg3b, Bpifa5, Gm10104, Rps19, Defa25, Igj, Defa5, Adm, Gm15299, Rpl39, Ang4, AY761184, Hist1h2bg, Wfdc16, Tac1, Hist2h2be, Fau, Xcl1, Cxcl1, Defa22, 1100001G20Rik, Bpifa1, Defa23, Gm14851, Reg3a, Reg3g, Gm15315, Gm15293, Pglyrp1, Ccl20, Ang
GO:0019731	antibacterial humoral response	3.3e-15	3.64e-12	Wfdc18, Defa21, Ang2, Defa2, Defa-rs1, Gm6696, AY761185, Gm15284, Defa26, Gm15292, Bpifa5, Gm10104, Defa25, Igj, Defa5, Gm15299, Adm, Rpl39, Ang4, AY761184, Wfdc16, Hist1h2bg, Tac1, Hist2h2be, Fau, Defa22, 1100001G20Rik, Bpifa1, Defa23, Gm14851, Gm15315, Gm15293, Ang
GO:0051673	membrane disruption in other organism	9.92e-15	1.02e-11	Defa21, Defa2, Defa-rs1, Gm6696, Gm15284, AY761185, Defa26, Gm15292, Gm10104, Defa22, Defa25, Defa23, Defa5, Gm14851, Gm15299, Gm15315, Gm15293, AY761184
GO:0032501	multicellular organismal process	1.61e-14	1.56e-11	Olfr603, Olfr1352, Olfr641, Olfr138, Olfr299, Olfr1062, Cstb, Olfr317, Olfr1287, Olfr128, Olfr585, Olfr987, Olfr666, Olfr613, Olfr301, Olfr1537, Chrna1, Olfr979, Olfr1382, Olfr193, Siah1a, Siah1b, Olfr1053, Olfr560, Ctnnbip1, Olfr1281, Cyp19a1, Olfr1275, Actc1, Olfr782, Prl2c5, Acta2, Lep, Ifitm1, Olfr884, Olfr723, Olfr329-ps, Aim2, Six1, Six3, Nrarp, Olfr1354, Olfr1513, Olfr453, Olfr1318, Olfr13…
GO:0042742	defense response to bacterium	1.39e-13	1.26e-10	Galp, Defa21, Defb2, Defb9, Defb7, Gbp9, Defb38, Defa-rs1, Defb11, Defb39, AY761185, Lyg1, Defb40, Defb10, Gm15292, Reg3b, Defa25, Igj, Defb46, Defa5, Defb41, Defb37, Defb12, Gm15299, Rpl39, Defb6, Defb42, Defb5, Hamp, Defb33, Defa23, Gm14851, Reg3g, Defb43, Defb47, Ang, Wfdc18, Spag11a, Ang2, Defa2, Cd209d, Gm6696, Gm15284, Defa26, Leap2, Bpifa5, Gm10104, Rps19, Defb50, Defb14, Defb8, Adm, Ang4,…
GO:0006959	humoral immune response	2.65e-13	2.28e-10	Galp, Gm5849, Defa21, Il1f5, Defa-rs1, AY761185, Gm15292, Reg3b, Defa25, Igj, Gm12597, Ifna12, Defa5, Gm15299, Rpl39, Gpr183, Cxcl1, Defa23, Gm14851, Reg3a, Reg3g, Ccl20, Ang, Wfdc18, Spag11a, Ang2, Ifna14, Defa2, Gm6696, Gm15284, Defa26, Cxcl5, Ifna13, Leap2, Gm13280, Bpifa5, Gm10104, Rps19, Adm, Ang4, AY761184, Hist1h2bg, Wfdc16, Ifnk, Tac1, Ifna1, Ifna2, Ifna4, Ifna5, Hist2h2be, Fau, Xcl1, Def…
GO:0050829	defense response to Gram-negative bacterium	5.87e-13	4.78e-10	Galp, Defa21, Defb2, Defb9, Defa2, Defa-rs1, Defb11, Defb38, Gm6696, Defb39, AY761185, Gm15284, Defb10, Defb40, Defa26, Gm15292, Reg3b, Rps19, Gm10104, Defa25, Defa5, Defb12, Defb37, Gm15299, Adm, Defb6, AY761184, Tac1, Hist2h2be, Defa22, Irgm2, Defa23, Il17f, Gm14851, Reg3g, Gm15315, Gm15293
GO:0050830	defense response to Gram-positive bacterium	2.65e-12	2.05e-09	Defa21, Ang2, Defb9, Defb2, Defa2, Gbp9, Defb11, Defb38, Gm6696, Defa-rs1, Defb39, AY761185, Gm15284, Lyg1, Defb10, Defb40, Defa26, Gm15292, Reg3b, Gm10104, Defa25, Defa5, Defb37, Adm, Gm15299, Rpl39, Ang4, AY761184, Hist1h2bg, Tac1, Hist2h2be, Fau, Defa22, Tnfaip8, Il17f, Defa23, Gm14851, Reg3g, Gm15315, Gm15293, Pglyrp1, Ang
GO:1903489	positive regulation of lactation	6.61e-12	4.87e-09	Prl3c1, Prl2c2, Prl8a1, Prl7d1, Prl4a1, Prl2b1, Prl8a6, Prl8a9, Prl7a1, Prl7a2, Prl3a1, Prl8a2, Prl5a1, Prl7b1, Prl2c5, Prl7c1, Prl2a1, Prl8a8
GO:1903487	regulation of lactation	1.77e-11	1.24e-08	Prl3c1, Prl2c2, Prl8a1, Prl7d1, Prl4a1, Prl2b1, Prl8a6, Prl8a9, Prl7a1, Prl7a2, Prl3a1, Prl8a2, Prl5a1, Prl7b1, Prl2c5, Prl7c1, Prl2a1, Prl8a8
GO:0006955	immune response	6.99e-11	4.7e-08	Galp, Defa21, Il1f6, H2-M10.6, Defb9, Il1f5, Tifa, Btla, Defb38, Defb11, Ctsr, AY761185, Trav6n-6, Vpreb1, Defb39, 4930486L24Rik, Defb40, Defb10, H60b, Fyn, Pnma1, Bst2, Igj, Defb41, Defb37, Defb12, Raet1e, Cxcl1, Ear6, H2-M10.3, Cts3, Gm14851, Ifnl2, Ifitm1, Ear10, Ear11, Aim2, Wfdc18, Il1rap, Spag11a, Ifna14, Defa2, Gm6696, Gm15284, Il3, Defa26, Leap2, Il5, Bpifa5, Il6, Rps19, Gm10104, Ulbp1, A…
GO:0098542	defense response to other organism	1.21e-10	7.78e-08	Galp, Defa21, Il1f5, Defb9, Defb7, Defb38, Defb11, AY761185, Defb39, Lyg1, Defb40, Fv1, Defb10, Bst2, Igj, Defb46, Defb41, Defb37, Defb12, Oas1g, Hamp, Gm14851, Ifitm1, Ifnl2, Wfdc18, Spag11a, Defa2, Cd209d, Gm6696, Gm15284, Defa26, Leap2, Bpifa5, Il6, Gm10104, Rps19, Defb14, Defb8, Adm, AY761184, Hist1h2bg, Dtx3l, Plac8, Hp, Hist2h2be, Fau, Defa22, 1100001G20Rik, Bpifa1, Defb36, Il17f, Defb3, De…
GO:0009617	response to bacterium	2.06e-10	1.28e-07	Galp, Slfn2, Defa21, Defb2, Slfn4, Defb9, Defb7, Gbp9, Defa-rs1, Defb38, Defb11, AY761185, Defb39, Lyg1, Defb40, Defb10, Gm15292, Reg3b, Cd14, Defa25, Igj, Defb46, Defa5, Defb41, Defb37, Defb12, Gm15299, Rpl39, Defb6, Defb42, Defb5, Hamp, Defb33, Retnlb, Defa23, Gm14851, Reg3g, Defb43, B3galt5, Defb47, Mnda, Amy1, Ang, Upk1b, Wfdc18, Ang2, Spag11a, Defa2, Cd209d, Gm6696, Gm15284, Defa26, Leap2, 1…
GO:0002486	antigen processing and presentation of endogenous peptide antigen via MHC class I via ER pathway, TAP-independent	1.43e-09	8.49e-07	H2-M5, H2-M10.6, H2-M9, Gm8909, H2-Q10, H2-Q2, H2-Q4, H2-M10.3, Gm11127, H2-M10.4, H2-M11, H2-M1, Azgp1, H2-M10.1, H2-M2
GO:0002484	antigen processing and presentation of endogenous peptide antigen via MHC class I via ER pathway	3.4e-09	1.95e-06	H2-M5, H2-M10.6, H2-M9, Gm8909, H2-Q10, H2-Q2, H2-Q4, H2-M10.3, Gm11127, H2-M10.4, H2-M11, H2-M1, Azgp1, H2-M10.1, H2-M2
GO:0002476	antigen processing and presentation of endogenous peptide antigen via MHC class Ib	3.4e-09	1.88e-06	H2-M5, H2-M10.6, H2-M9, Gm8909, H2-Q10, H2-Q2, H2-Q4, H2-M10.3, Gm11127, H2-M10.4, H2-M11, H2-M1, Azgp1, H2-M10.1, H2-M2
GO:0002475	antigen processing and presentation via MHC class Ib	6.39e-09	3.41e-06	H2-M5, H2-M10.6, H2-M9, Gm8909, H2-Q10, H2-Q2, H2-Q4, Cd1d1, H2-M10.3, Gm11127, H2-M10.4, H2-M11, H2-M1, Azgp1, H2-M10.1, H2-M2
GO:0002428	antigen processing and presentation of peptide antigen via MHC class Ib	7.6e-09	3.92e-06	H2-M5, H2-M10.6, H2-M9, Gm8909, H2-Q10, H2-Q2, H2-Q4, H2-M10.3, Gm11127, H2-M10.4, H2-M11, H2-M1, Azgp1, H2-M10.1, H2-M2
GO:0019883	antigen processing and presentation of endogenous antigen	9.58e-09	4.78e-06	H2-M5, H2-M10.6, H2-M9, Gm8909, H2-Q10, H2-Q2, H2-Q4, Atg5, Cd1d1, H2-M10.3, Gm11127, H2-M10.4, H2-M11, H2-M1, Azgp1, H2-M10.1, H2-M2
GO:0050907	detection of chemical stimulus involved in sensory perception	1.15e-08	5.57e-06	Tas2r139, Tas2r117, Tas2r123, Gnat2, Tas2r102, Tas2r104, Tas2r106, Tas2r103, Olfr370, Olfr531, Tas2r113, Pip, Tas2r118, Tas2r120, Tas2r124, Olfr309, Tas2r137, Tas2r126, Rtp1, Tas2r130, Tas2r134, Olfr15, Tas2r143, Olfr101, Olfr533, Olfr1507, Azgp1, Olfr530, Olfr536
GO:0007565	female pregnancy	1.52e-08	7.13e-06	Prl3c1, Prl2c2, Prl8a1, Prl7d1, Prl4a1, Psg17, Prl2b1, Prl8a6, Prl8a9, Prl7a1, Prl7a2, Prl3a1, Sult1e1, H2-Q2, Prl8a2, Prl5a1, Prl7b1, Prl2c5, Prl7c1, Psg22, Prl2a1, Prl8a8
GO:0051707	response to other organism	3.51e-08	1.6e-05	Galp, Defa21, Il1f5, Defb9, Defb7, Defb38, Defb11, AY761185, Defb39, Lyg1, Defb40, Defb10, Fv1, Bst2, Igj, Defb46, Defb41, Defb37, Defb12, Oas1g, Cxcl1, Hamp, Retnlb, Gm14851, Ifitm1, Ifnl2, Wfdc18, Spag11a, Defa2, Cd209d, Gm6696, Gm15284, Defa26, Leap2, Bpifa5, Il6, Gm10104, Rps19, Defb14, Defb8, Cav1, Adm, AY761184, Ivns1abp, Tlr11, Hist1h2bg, Dtx3l, Plac8, Hp, Hist2h2be, Cyp3a41b, Xcl1, Fau, D…
GO:0001580	detection of chemical stimulus involved in sensory perception of bitter taste	3.92e-08	1.73e-05	Tas2r139, Tas2r134, Tas2r117, Tas2r123, Tas2r143, Gnat2, Tas2r102, Tas2r104, Tas2r106, Tas2r103, Tas2r113, Pip, Tas2r118, Tas2r120, Tas2r124, Tas2r137, Tas2r126, Azgp1, Rtp1, Tas2r130
GO:0046425	regulation of JAK-STAT cascade	1.09e-07	4.7e-05	Prl3c1, Ifna14, Prl8a1, Prl2b1, Prl8a9, Cxcl5, Ctf2, Ifna13, Il5, Gm13280, Fyn, Il6, Gm12597, Prl7c1, Ifna12, Cnot7, Cav1, Prl8a8, Ifnk, Prl2c2, Ifna1, Ifna2, Cntf, Prl7d1, Ifna4, Prl4a1, Ifna5, Prl8a6, Prl7a1, Prl7a2, Il10ra, Prl3a1, Prl8a2, Prl5a1, Prl2c5, Prl7b1, Igf1, Lep, Hpx, Prl2a1
GO:0002483	antigen processing and presentation of endogenous peptide antigen	2.06e-07	8.61e-05	H2-M5, H2-M10.6, H2-M9, Gm8909, H2-Q10, H2-Q2, H2-Q4, H2-M10.3, Gm11127, H2-M10.4, H2-M11, H2-M1, Azgp1, H2-M10.1, H2-M2
GO:0019885	antigen processing and presentation of endogenous peptide antigen via MHC class I	2.06e-07	8.39e-05	H2-M5, H2-M10.6, H2-M9, Gm8909, H2-Q10, H2-Q2, H2-Q4, H2-M10.3, Gm11127, H2-M10.4, H2-M11, H2-M1, Azgp1, H2-M10.1, H2-M2
GO:0050912	detection of chemical stimulus involved in sensory perception of taste	2.09e-07	8.3e-05	Tas2r139, Tas2r134, Tas2r117, Tas2r123, Tas2r143, Gnat2, Tas2r102, Tas2r104, Tas2r106, Tas2r103, Tas2r113, Pip, Tas2r118, Tas2r120, Tas2r124, Tas2r137, Tas2r126, Azgp1, Rtp1, Tas2r130
GO:1904892	regulation of STAT cascade	2.89e-07	0.000112	Prl3c1, Ifna14, Prl8a1, Prl2b1, Prl8a9, Cxcl5, Ctf2, Ifna13, Il5, Gm13280, Fyn, Il6, Gm12597, Prl7c1, Ifna12, Cnot7, Cav1, Prl8a8, Ifnk, Prl2c2, Ifna1, Ifna2, Cntf, Prl7d1, Ifna4, Prl4a1, Ifna5, Prl8a6, Prl7a1, Prl7a2, Il10ra, Prl3a1, Prl8a2, Prl5a1, Prl2c5, Prl7b1, Igf1, Lep, Hpx, Prl2a1
GO:0001916	positive regulation of T cell mediated cytotoxicity	6.1e-07	0.00023	H2-M5, H2-M10.6, H2-M9, Gm8909, H2-Q10, H2-Q2, Xcl1, H2-Q4, Cd1d1, H2-M10.3, Gm11127, H2-M10.4, H2-M11, H2-M1, Azgp1, H2-M10.1, H2-M2
GO:0046427	positive regulation of JAK-STAT cascade	9.49e-07	0.00035	Prl3c1, Prl8a1, Prl2b1, Prl8a9, Cxcl5, Ctf2, Il5, Fyn, Il6, Prl7c1, Prl8a8, Prl2c2, Cntf, Prl7d1, Prl4a1, Prl8a6, Prl7a1, Prl7a2, Il10ra, Prl3a1, Prl8a2, Prl5a1, Prl7b1, Prl2c5, Igf1, Lep, Hpx, Prl2a1
GO:0001914	regulation of T cell mediated cytotoxicity	1.24e-06	0.000447	H2-M5, H2-M10.6, H2-M9, Gm8909, H2-Q10, H2-Q2, Xcl1, H2-Q4, Klrd1, Cd1d1, H2-M10.3, Gm11127, H2-M10.4, H2-M11, H2-M1, Azgp1, H2-M10.1, H2-M2
GO:1904894	positive regulation of STAT cascade	2.41e-06	0.000846	Prl3c1, Prl8a1, Prl2b1, Prl8a9, Cxcl5, Ctf2, Il5, Fyn, Il6, Prl7c1, Prl8a8, Prl2c2, Cntf, Prl7d1, Prl4a1, Prl8a6, Prl7a1, Prl7a2, Il10ra, Prl3a1, Prl8a2, Prl5a1, Prl2c5, Prl7b1, Igf1, Lep, Hpx, Prl2a1
GO:0030879	mammary gland development	2.64e-06	0.000908	Prl3c1, Prl2c2, Prl8a1, Prl7d1, Prl4a1, Prl2b1, Prl8a6, Prl8a9, Prl7a1, Prl7a2, Cyp19a1, Prl3a1, Prl8a2, Prl5a1, Prl7b1, Prl2c5, Igf1, Prl7c1, Cav1, Prl2a1, Prl8a8
GO:0051704	multi-organism process	3.33e-06	0.00112	Galp, Defa21, Defb9, Il1f5, Defb7, Defb38, Defb11, AY761185, Defb39, Lyg1, Defb40, Defb10, Fv1, Bst2, Igj, Defb46, Rab9, Defb41, Defb37, Defb12, Psg22, Zfp639, Oas1g, Cxcl1, Hamp, Prl2c5, Retnlb, Lep, Gm14851, Ifitm1, Ifnl2, Wfdc18, Spag11a, Defa2, Prl8a1, Gm6696, Cd209d, Prl2b1, Gm15284, Zfp72, Defa26, Leap2, Sult1e1, Bpifa5, Il6, Rps19, Gm10104, Prl7c1, Defb14, Cav1, Defb8, Adm, AY761184, Ivns1…
GO:0009593	detection of chemical stimulus	3.88e-06	0.00128	Tas2r139, Tas2r117, Tas2r123, Gnat2, Tas2r102, Tas2r104, Tas2r106, Tas2r103, Olfr370, Olfr531, Tas2r113, Pip, Tas2r118, Tas2r120, Tas2r124, Olfr309, Tas2r137, Tas2r126, Rtp1, Tas2r130, Tas2r134, Olfr15, Tas2r143, Olfr101, Olfr533, Olfr1507, Azgp1, Olfr530, Olfr536, Sod2
GO:0002474	antigen processing and presentation of peptide antigen via MHC class I	5.69e-06	0.00183	H2-M5, H2-M10.6, H2-M9, Gm8909, H2-Q10, H2-Q2, H2-Q4, H2-M10.3, Gm11127, H2-M10.4, H2-M11, H2-M1, Azgp1, H2-M10.1, H2-M2
GO:0044706	multi-multicellular organism process	8.07e-06	0.00255	Prl3c1, Prl2c2, Prl8a1, Prl7d1, Prl4a1, Psg17, Prl2b1, Prl8a6, Prl8a9, Prl7a1, Prl7a2, Prl3a1, Sult1e1, H2-Q2, Prl8a2, Prl5a1, Prl7b1, Prl2c5, Prl7c1, Psg22, Prl2a1, Prl8a8
GO:0045087	innate immune response	1.47e-05	0.00454	Defa21, Il1f6, Il1f5, Defb2, Defb9, Tifa, Defa-rs1, Defb38, Defb11, Raet1d, AY761185, Defb39, Defb40, Defb10, H60b, Gm15292, Fyn, Cd14, Bst2, Defa25, Igj, Cd1d1, Tnfaip8l2, Defa5, Defb41, Defb37, Defb12, Gm15299, Rpl39, Trim56, Trim43b, Trim32, Trim34b, Klrd1, Ear6, Defa23, Ear5, Gm14851, Defb43, Ifitm1, Ifnl2, Ear10, Ear11, Aim2, Ang, Wfdc18, Ang2, Il1rap, Defa2, Gm6696, Gm15284, Ear14, Defa26, …
GO:0001912	positive regulation of leukocyte mediated cytotoxicity	1.75e-05	0.00532	H2-M5, H2-M10.6, H2-M9, Gm8909, H2-Q10, H2-Q2, Xcl1, H2-Q4, Cxcl1, Klrd1, Ulbp1, Cd1d1, H2-M10.3, Gm11127, H2-M10.4, H2-M11, H2-M1, Cd226, Azgp1, H2-M10.1, H2-M2
GO:0033141	positive regulation of peptidyl-serine phosphorylation of STAT protein	2.34e-05	0.00695	Ifnk, Ifna1, Ifna2, Ifna14, Gm12597, Ifna4, Ifna12, Ifna5, Ifna13, Gm13280
GO:0002711	positive regulation of T cell mediated immunity	3.03e-05	0.00886	H2-M5, H2-M10.6, H2-M9, Gm8909, H2-Q10, H2-Q2, Xcl1, H2-Q4, Il6, Cd1d1, H2-M10.3, Gm11127, H2-M10.4, H2-M11, H2-M1, Azgp1, H2-M10.1, Il1r1, H2-M2
GO:0044703	multi-organism reproductive process	3.1e-05	0.00887	Prl3c1, Prl2c2, Prl8a1, Prl7d1, Prl4a1, Psg17, Prl2b1, Prl8a6, Prl8a9, Prl7a1, Prl7a2, Prl3a1, Sult1e1, H2-Q2, Prl8a2, Prl5a1, Prl7b1, Prl2c5, Lep, Prl7c1, Psg22, Prl2a1, Prl8a8
GO:0035821	modification of morphology or physiology of other organism	3.7e-05	0.0104	Galp, Defa21, Ccl4, Defa2, Gm6696, Defa-rs1, AY761185, Gm15284, Zfp72, Defa26, Gm15292, Reg3b, Gm10104, Rps19, Defa25, Defa5, Rab9, Gm15299, Zfp639, AY761184, Tac1, Hist2h2be, Xcl1, Cxcl1, Defa22, Rraga, Defa23, Gm14851, Reg3a, Reg3g, Gm15315, Gm15293, Pglyrp1, Ccl20
GO:0043207	response to external biotic stimulus	3.8e-05	0.0105	Galp, Defa21, Il1f6, Defb9, Il1f5, Defb7, Defb38, Defb11, AY761185, Defb39, Lyg1, Defb40, Defb10, Fv1, Ldoc1, Bst2, Igj, Defb46, Defb41, Defb37, Defb12, Oas1g, Cxcl1, Hamp, Retnlb, Gm14851, Ifitm1, Ifnl2, Wfdc18, Spag11a, Defa2, Gm6696, Cd209d, Gm15284, Defa26, Leap2, Bpifa5, Il6, Rps19, Gm10104, Defb14, Defb8, Cav1, Adm, AY761184, Ivns1abp, Tlr11, Rpl13a, Hist1h2bg, Il1f8, Dtx3l, Plac8, Hp, Hist…
GO:0002323	natural killer cell activation involved in immune response	4e-05	0.0109	Ifnk, Ifna1, Ifna2, Ifna14, Gm12597, Ifna4, Ifna12, Ifna5, Ifna13, Gm13280
GO:0009607	response to biotic stimulus	6.61e-05	0.0176	Galp, Defa21, Il1f6, Defb9, Il1f5, Defb7, Defb38, Defb11, AY761185, Defb39, Lyg1, Defb40, Defb10, Fv1, Ldoc1, Bst2, Igj, Defb46, Laptm5, Defb41, Defb37, Defb12, Oas1g, Cxcl1, Hamp, Retnlb, Gm14851, Ifitm1, Ifnl2, Wfdc18, Spag11a, Defa2, Gm6696, Cd209d, Gm15284, Defa26, Leap2, Bpifa5, Il6, Rps19, Gm10104, Defb14, Defb8, Cav1, Adm, AY761184, Atg10, Ivns1abp, Tlr11, Rpl13a, Il1f8, Hist1h2bg, Dtx3l, …
GO:0001910	regulation of leukocyte mediated cytotoxicity	7.6e-05	0.0199	H2-M5, H2-M10.6, H2-M9, Gm8909, Cxcl5, H2-Q10, H2-Q2, Xcl1, H2-Q4, Cxcl1, Klrd1, Ulbp1, Cd1d1, H2-M10.3, Gm11127, Lep, H2-M10.4, H2-M11, H2-M1, Cd226, Clec2d, Azgp1, H2-M10.1, H2-M2
GO:0006952	defense response	9.65e-05	0.0249	Galp, Defa21, Il1f6, Defb9, Il1f5, Tifa, Defb7, Defb38, Defb11, AY761185, Defb39, Lyg1, Defb40, Defb10, Fv1, H60b, Fyn, Pnma1, Bst2, Igj, Defb46, Laptm5, Defb41, Defb37, Defb12, Clec2d, Oas1g, Ffar4, Cxcl1, Hamp, Ear6, Gm14851, Ifitm1, Ifnl2, Ear10, Ear11, Aim2, Il1r1, Wfdc18, Il1rap, Spag11a, Defa2, Gm6696, Cd209d, Gm15284, Defa26, Leap2, Bpifa5, Il6, Rps19, Gm10104, Ulbp1, Defb14, Defb8, Adm, A…
GO:0033139	regulation of peptidyl-serine phosphorylation of STAT protein	0.000105	0.0265	Ifnk, Ifna1, Ifna2, Ifna14, Gm12597, Ifna4, Ifna12, Ifna5, Ifna13, Gm13280
GO:0031343	positive regulation of cell killing	0.00019	0.0474	H2-M5, H2-M10.6, H2-M9, Gm8909, H2-Q10, H2-Q2, Xcl1, H2-Q4, Cxcl1, Klrd1, Ulbp1, Cd1d1, H2-M10.3, Gm11127, H2-M10.4, H2-M11, H2-M1, Cd226, Azgp1, H2-M10.1, H2-M2
GO:0048002	antigen processing and presentation of peptide antigen	0.000306	0.0751	H2-M5, H2-M10.6, H2-M9, Gm8909, H2-Q10, H2-Q2, H2-Q4, H2-M10.3, Gm11127, March1, H2-M10.4, H2-M11, H2-M1, Azgp1, H2-M10.1, H2-M2
GO:0050906	detection of stimulus involved in sensory perception	0.000454	0.11	Tas2r139, Tas2r117, Tas2r123, Chrna9, Gnat2, Fyn, Tas2r102, Tas2r104, Tas2r106, Tas2r103, Olfr370, Olfr531, Tas2r113, Pip, Tas2r118, Tas2r120, Tas2r124, Olfr309, Tas2r137, Tas2r126, Rtp1, Tas2r130, Tas2r134, Tac1, Olfr15, Tas2r143, Olfr101, Olfr533, Igf1, Prph2, Olfr1507, Azgp1, Olfr530, Olfr536
GO:0031341	regulation of cell killing	0.000641	0.153	H2-M5, H2-M10.6, H2-M9, Gm8909, Cxcl5, H2-Q10, H2-Q2, H2-Q4, Ulbp1, Cd1d1, H2-M10.4, H2-M11, H2-M1, Clec2d, Xcl1, Cxcl1, Klrd1, H2-M10.3, Gm11127, Lep, Cd226, Azgp1, Cfh, H2-M10.1, H2-M2
GO:0050909	sensory perception of taste	0.000985	0.231	Tas2r139, Tas2r134, Tas2r117, Tas2r123, Tas2r143, Tas2r104, Tas2r106, Tas2r103, Tas2r113, Tas2r118, Tas2r120, Tas2r124, Tas2r137, Tas2r126, Tas2r130

## Sheet: Table S8
Table S8: Statistically significant molecular functions identified by GOrilla for genes predicted to be associated with vitamin C by GAP applied to alignment features.
GO Term	Description	p-value	FDR q-value	Genes
GO:0004984	olfactory receptor activity	8.68e-177	3.97e-173	Olfr603, Olfr1352, Olfr641, Olfr138, Olfr299, Olfr1062, Olfr317, Olfr1287, Olfr128, Olfr585, Olfr987, Olfr666, Olfr613, Olfr301, Olfr1537, Olfr979, Olfr1382, Olfr193, Olfr1053, Olfr560, Olfr1281, Olfr1275, Olfr782, Olfr884, Olfr723, Olfr329-ps, Olfr1354, Olfr1513, Olfr453, Olfr1318, Olfr1306, Olfr1385, Olfr191, Olfr198, Olfr951, Olfr524, Olfr533, Olfr1181, Olfr804, Olfr787, Olfr834, Olfr832, Olfr…
GO:0004888	transmembrane signaling receptor activity	1.33e-148	3.03e-145	Olfr603, Olfr1352, Olfr641, Olfr138, Olfr299, Olfr1062, Olfr317, Olfr1287, Olfr128, Vmn2r118, Olfr585, Olfr987, Olfr666, Olfr613, Olfr301, Olfr1537, Chrna1, Olfr979, Olfr1382, Olfr193, Olfr1053, Olfr560, Olfr1281, Olfr1275, Olfr782, Vmn2r112, Olfr884, Olfr723, Olfr329-ps, Olfr1354, Olfr1513, Olfr453, Olfr1318, Olfr1306, Olfr1385, Vmn2r58, Olfr191, Olfr198, Olfr951, Adra1a, Olfr524, Olfr533, Olfr1…
GO:0038023	signaling receptor activity	2.91e-138	4.43e-135	Olfr603, Olfr1352, Olfr641, Olfr138, Olfr299, Olfr1062, Olfr317, Olfr1287, Olfr128, Vmn2r118, Olfr585, Olfr987, Olfr666, Olfr613, Olfr301, Olfr1537, Chrna1, Olfr979, Olfr1382, Olfr193, Olfr1053, Olfr560, Olfr1281, Olfr1275, Olfr782, Vmn2r112, Olfr884, Olfr723, Olfr329-ps, Olfr1354, Olfr1513, Olfr453, Olfr1318, Olfr1306, Olfr1385, Vmn2r58, Olfr191, Olfr198, Tlr11, Olfr951, Adra1a, Olfr524, Olfr533…
GO:0060089	molecular transducer activity	4.84e-135	5.52e-132	Olfr603, Olfr1352, Olfr641, Olfr138, Olfr299, Olfr1062, Olfr317, Olfr1287, Olfr128, Vmn2r118, Olfr585, Olfr987, Olfr666, Olfr613, Olfr301, Olfr1537, Chrna1, Olfr979, Olfr1382, Olfr193, Olfr1053, Olfr560, Olfr1281, Olfr1275, Olfr782, Vmn2r112, Olfr884, Olfr723, Olfr329-ps, Olfr1354, Olfr1513, Olfr453, Olfr1318, Olfr1306, Olfr1385, Vmn2r58, Olfr191, Olfr198, Tlr11, Olfr951, Adra1a, Olfr524, Olfr533…
GO:0005549	odorant binding	6.67e-126	6.09e-123	Mup2, Olfr1458, Olfr299, Olfr1062, Olfr1168, Olfr1170, Olfr128, Olfr311, Olfr987, Olfr301, Olfr1537, 5430402E10Rik, Olfr193, Lcn4, Olfr1053, Olfr1006, Olfr1002, Olfr1457, Olfr1033, Olfr1046, Olfr1507, Olfr884, Gm5938, Olfr1086, Olfr1100, Mup6, Olfr972, Olfr968, Olfr971, Olfr307, Olfr292, Olfr191, Olfr198, Olfr951, Olfr116, Olfr1501, Olfr1504, Olfr1489, Olfr1487, Olfr1141, Olfr1151, Olfr1138, Olfr…
GO:0016503	pheromone receptor activity	9.15e-34	6.96e-31	Vmn1r32, Vmn1r26, Vmn1r5, Vmn1r4, Vmn1r30, Vmn1r23, Vmn1r18, Vmn1r9, Vmn1r8, Vmn1r27, Vmn1r226, Vmn1r196, Vmn1r228, Vmn1r225, Vmn1r231, Vmn1r230, Vmn1r234, Vmn1r235, Vmn1r233, Vmn1r73, Vmn1r74, Vmn1r75, Vmn1r83, Vmn1r198, Vmn1r201, Vmn1r195, Vmn1r87, Vmn1r67, Vmn1r66, Vmn1r84, Vmn1r82, Vmn1r210, Vmn1r203, Vmn1r220, Vmn1r212, Vmn1r51, Vmn1r45, Vmn1r48, Vmn1r47, Vmn1r43, Vmn1r52, V1ra8, Vmn1r54, Vm…
GO:0004930	G protein-coupled receptor activity	4.85e-27	3.16e-24	Tas2r139, Tas2r117, Vmn2r24, Tas2r123, Mrgprf, Vmn2r28, Vmn2r118, Olfr747, Olfr1537, Tas2r137, Olfr149, Olfr15, Olfr19, Ffar4, Olfr1002, Vmn2r112, Mrgprb2, Olfr493, Olfr510, Vmn2r72, Olfr5, Olfr1086, Galr1, Gpr160, Vmn2r43, Olfr186, Olfr187, Mrgpra6, Vmn2r121, Vmn2r57, Mrgpra1, Olfr150, Olfr8, Vmn2r58, Ackr3, Vmn2r71, Mrgpra2b, Adra1a, Vmn2r40, Vmn2r84, Vmn2r14, Olfr1094, Gpr82, Vmn1r188, Vmn2r86…
GO:0005550	pheromone binding	5.54e-22	3.16e-19	Vmn1r32, Vmn1r26, Vmn1r87, Vmn1r5, Vmn1r67, Vmn1r4, Vmn1r66, Vmn1r30, Vmn1r23, Vmn1r84, Vmn1r82, Vmn1r18, Vmn1r210, Vmn1r203, Vmn1r220, Vmn1r9, Vmn1r8, Vmn1r27, Vmn1r212, Vmn1r226, Vmn1r196, Vmn1r228, Vmn1r225, Vmn1r231, Vmn1r230, Lcn4, Vmn1r234, Vmn1r235, Vmn1r233, Vmn1r73, Vmn1r74, Vmn1r75, Vmn1r188, Vmn1r83, Mup17, Vmn1r198, Vmn1r201, Vmn1r35, Vmn1r195, Vmn1r33
GO:0031731	CCR6 chemokine receptor binding	1.99e-16	1.01e-13	Defb2, Defb9, Defb7, Defb11, Defb38, Defb39, Defb10, Defb40, Defb5, Defb33, Defb46, Defb3, Defb14, Defb8, Defb37, Defb48, Defb47, Ccl20, Defb6
GO:0005148	prolactin receptor binding	6.61e-12	3.02e-09	Prl3c1, Prl2c2, Prl8a1, Prl7d1, Prl4a1, Prl2b1, Prl8a6, Prl8a9, Prl7a1, Prl7a2, Prl3a1, Prl8a2, Prl5a1, Prl7b1, Prl2c5, Prl7c1, Prl2a1, Prl8a8
GO:0048020	CCR chemokine receptor binding	4.57e-11	1.9e-08	Ccl3, Ccl4, Defb2, Defb9, Defb7, Defb11, Defb38, Msmp, Defb39, Defb10, Defb40, Defb5, Xcl1, Defb33, Defb46, Defb3, Defb14, Defb8, Cnih4, Defb37, Defb48, Defb47, Defb6, Ccl20
GO:0005126	cytokine receptor binding	5e-11	1.9e-08	Prl3c1, Il1f6, Il1f5, Defb2, Defb9, Defb7, Defb38, Defb11, Defb39, Defb40, Defb10, Rnf41, Defb46, Gm12597, Ifna12, Defb37, Defb6, Traf1, Defb5, Ngfrap1, Cxcl1, Tnfsf15, Prl5a1, Defb33, Prl2c5, Prl7b1, Kitl, Defb47, Prl2a1, Ccl20, Il1rap, Ccl3, Ccl4, Ifna14, Prl8a1, Prl2b1, Prl8a9, Il3, Cxcl5, Ctf2, Ifna13, Il5, Gm13280, Il6, Prl7c1, Defb14, Defb8, Prl8a8, Il1f8, Ifnk, Prl2c2, Ifna1, Ticam2, Ifna2…
GO:0005186	pheromone activity	5.68e-09	2e-06	Gm20581, Gm5494, Gm17495, Gm6084, Gm20410, Gm21946, Gm20579, Gm20408, Gm21945, Gm20516, Gm20580, Gm21947
GO:0030545	receptor regulator activity	8.2e-09	2.67e-06	Galp, Il1f6, Il1f5, 2010109I03Rik, Defb7, Gm17252, Ly6h, Ereg, Lynx1, Ghrl, Defb46, Cxcl1, Hamp, Prl2c5, Wnt4, Retnlb, Lep, Pth, Ifnl2, Pthlh, Kitl, Ptn, Ifna14, Prl8a1, Prl2b1, Il3, Ctf2, Il5, Il6, Prl7c1, Defb14, Defb8, Adm, Il1f8, Prl2c2, Ndp, Prl7d1, Cntf, Msmp, Fasl, Cmtm7, Ttr, Epgn, Xcl1, Prl8a2, Il17f, Defb3, Il31, Defb48, Agrp, Prl3c1, Gm20594, Il17b, Klk1b4, Fgf1, Gm12597, Ifna12, Tgfa,…
GO:0042379	chemokine receptor binding	9.99e-09	3.04e-06	Ccl3, Ccl4, Defb2, Defb9, Defb7, Defb11, Defb38, Defb39, Defb10, Defb40, Cxcl5, Defb46, Defb14, Defb8, Defb37, Defb6, Msmp, Defb5, Xcl1, Cxcl1, Defb33, Defb3, Cnih4, Defb48, Defb47, Ccl20
GO:0048018	receptor ligand activity	1.38e-08	3.94e-06	Galp, Prl3c1, Il1f6, Il1f5, Defb7, Il17b, Ereg, Ghrl, Klk1b4, Fgf1, Gm12597, Defb46, Ifna12, Tgfa, Defb6, Ostn, Fgf7, Defb5, Cxcl1, Prl5a1, Tnfsf15, Hamp, Defb33, Prl2c5, Prl7b1, Wnt4, Cmtm2a, Retnlb, Lep, Ambn, Pth, Ifnl2, Pthlh, Kitl, Defb47, Prl2a1, Ccl20, Ptn, Ccl3, Ccl4, Ifna14, Iapp, Prl8a1, Prl2b1, Prl8a9, Il3, Cxcl5, Ifna13, Ctf2, Gm13280, Il5, Il6, Qrfp, Nppb, Ins1, Iltifb, Prl7c1, Defb1…
GO:0005179	hormone activity	5.94e-08	1.6e-05	Galp, Prl3c1, Prl8a1, Iapp, Prl2b1, Prl8a9, Ghrl, Qrfp, Nppb, Ins1, Prl7c1, Adm, Prl8a8, Ostn, Prl2c2, Prl7d1, Prl4a1, Prl8a6, Prl7a1, Prl7a2, Ttr, Prl3a1, Ucn2, Prl8a2, Prl5a1, Hamp, Prl2c5, Prl7b1, Gpha2, Retnlb, Igf1, Lep, Fshb, Pth, Pthlh, Prl2a1, Agrp
GO:0042605	peptide antigen binding	5.28e-07	0.000134	H2-M5, H2-M10.6, H2-M9, Gm8909, H2-Q10, H2-Q2, H2-Q4, H2-M10.3, Gm11127, H2-M10.4, H2-M11, H2-M1, H2-M10.1, H2-M2
GO:0005132	type I interferon receptor binding	6.53e-07	0.000157	Ifnk, Ifna1, Ifna2, Ifna14, Gm12597, Ifna4, Ifna12, Ifna5, Ifna13, Gm13280
GO:0033038	bitter taste receptor activity	3.91e-06	0.000893	Tas2r139, Tas2r134, Tas2r117, Tas2r123, Tas2r143, Tas2r102, Tas2r103, Tas2r113, Tas2r118, Tas2r120, Tas2r124, Tas2r137, Tas2r130
GO:0046703	natural killer cell lectin-like receptor binding	9.34e-06	0.00203	Ulbp1, Raet1e, Raet1d, Clec2h, H60b, Clec2d, H60c, Clec2i
GO:0008527	taste receptor activity	1.4e-05	0.00291	Tas2r139, Tas2r134, Tas2r117, Tas2r123, Tas2r143, Ffar4, Tas2r102, Tas2r103, Tas2r113, Tas2r118, Tas2r120, Tas2r124, Tas2r137, Tas2r130
GO:0003823	antigen binding	3.04e-05	0.00603	H2-M5, H2-M10.6, H2-M9, Gm8909, H2-Q10, H2-Q2, H2-Q4, Klrd1, Cd1d1, Igj, H2-M10.3, Gm11127, H2-M10.4, H2-M11, H2-M1, Ppp2r1a, H2-M10.1, H2-M2
GO:0004982	N-formyl peptide receptor activity	0.000106	0.0201	Fpr3, Fpr-rs6, Fpr2, Fpr-rs3, Fpr-rs4
GO:0005125	cytokine activity	0.000804	0.147	Ccl3, Il1f6, Ccl4, Il1f5, Ifna14, Il3, Il17b, Cxcl5, Ctf2, Ifna13, Il5, Gm13280, Il6, Iltifb, Gm12597, Ifna12, Il1f8, Ifnk, Ndp, Ifna1, Ifna2, Prl7d1, Cntf, Ifna4, Ifnl3, Ifna5, Msmp, Fasl, Cmtm7, Xcl1, Cxcl1, Tnfsf15, Cmtm2a, Wnt4, Il17f, Ifnl2, Il31, Kitl, Pglyrp1, Ccl20

## Sheet: Table S9
Table S9: Statistically significant cellular components identified by GOrilla for genes predicted to be associated with vitamin C by GAP applied to alignment features.
GO Term	Description	p-value	FDR q-value	Genes
GO:0031224	intrinsic component of membrane	1.07E-21	2.1E-18	Olfr603, Olfr1352, Olfr641, Ccdc167, Olfr1062, Olfr585, Olfr666, Olfr613, Srd5a1, Pex12, Chrna1, Olfr979, Olfr560, Ifitm1, Olfr723, Olfr329-ps, Olfr1354, Slc35e3, Ms4a6d, Tlr11, Adra1a, Pln, Plp1, Ankrd46, Tmem74, Mill1, Agtr1a, Smim1, Vmn2r81, H2-Q10, Vmn2r79, Gm5127, Rtp1, Olfr194, Smim11, Vmn2r96, Ugt2b5, Upk1b, Uqcrq, Zfpl1, Lsamp, Vmn1r51, Vmn1r45, Mmgt2, Vmn2r37, Vmn2r10, Vmn1r48, Vmn1r47, …
GO:0016021	integral component of membrane	1.1E-21	1.07E-18	Olfr603, Olfr1352, Olfr641, Ccdc167, Olfr1062, Olfr585, Olfr666, Olfr613, Srd5a1, Pex12, Chrna1, Olfr979, Olfr560, Ifitm1, Olfr723, Olfr329-ps, Olfr1354, Slc35e3, Ms4a6d, Tlr11, Adra1a, Pln, Plp1, Ankrd46, Tmem74, Agtr1a, Smim1, Vmn2r81, H2-Q10, Vmn2r79, Gm5127, Rtp1, Olfr194, Smim11, Vmn2r96, Ugt2b5, Upk1b, Uqcrq, Zfpl1, Vmn1r51, Vmn1r45, Mmgt2, Vmn2r37, Vmn2r10, Vmn1r48, Vmn1r47, Vmn1r43, Vmn1r…
GO:0005615	extracellular space	4.55E-15	2.96E-12	Defa21, Il1f6, Mup2, H2-M10.6, Il1f5, Defb38, Cstb, Ctsr, Trav6n-6, AY761185, Defb39, 4930486L24Rik, Defb40, H60b, Ctla2b, Ereg, Igj, Pate4, Pip, 5430402E10Rik, Crisp2, Raet1e, Lcn4, Serpinb1b, Cxcl1, Prl2c5, Ear6, Retnlb, Lep, Gm14851, Ifnl2, Ear10, Ear11, Gm5938, Scgb2b24, Il1r1, Cbln4, Wfdc18, Prl8a1, Defa2, Prl2b1, Mup6, Il3, Prss3, Ctf2, Il5, Bpifa5, Il6, Defb14, Defb8, Adm, Fabp3, Il1f8, Hi…
GO:0044425	membrane part	3.85E-11	1.88E-8	Olfr603, Olfr1352, Olfr641, Ccdc167, Olfr1062, Akap7, Olfr585, Olfr666, Pip, Olfr613, Srd5a1, Pex12, Chrna1, Olfr979, Olfr560, Traf1, Actb, Adam6a, Ifitm1, Olfr723, Olfr329-ps, Olfr1354, Adam4, Slc35e3, Ms4a6d, Tlr11, Adra1a, Pln, Plp1, Ankrd46, Tmem74, Mill1, H2-M10.1, H2-M2, Agtr1a, Smim1, H2-M9, Vmn2r81, H2-Q10, Vmn2r79, H2-Q2, H2-Q4, Gm5127, Rtp1, Olfr194, Smim11, Vmn2r96, Ugt2b5, Upk1b, H2-M…
GO:0099086	synaptonemal structure	3.8E-9	1.49E-6	Gm5168, Xlr3b, Gm5169, Xlr5a, Xlr, Xlr3c, Syce1, Xlr4b, Gm16430, Xlr5c, Gm773, Gm10488, Gm4297, LOC101056210, Gm5934, Gm5935, 3830403N18Rik, Gm14525, Hspa2, Gm10230, Xlr5b, Gm6121, Gm1993, Gm2012
GO:0000795	synaptonemal complex	3.8E-9	1.24E-6	Gm5168, Xlr3b, Gm5169, Xlr5a, Xlr, Xlr3c, Syce1, Xlr4b, Gm16430, Xlr5c, Gm773, Gm10488, Gm4297, LOC101056210, Gm5934, Gm5935, 3830403N18Rik, Gm14525, Hspa2, Gm10230, Xlr5b, Gm6121, Gm1993, Gm2012
GO:0044421	extracellular region part	1.92E-8	5.36E-6	Defa21, Il1f6, Mup2, H2-M10.6, Il1f5, Cstb, Defb38, Ctsr, Trav6n-6, AY761185, Defb39, 4930486L24Rik, Defb40, H60b, Ctla2b, Ereg, Igj, Pate4, Pip, 5430402E10Rik, Crisp2, Raet1e, Lcn4, Actg1, Serpinb1b, Cxcl1, Prl2c5, Ear6, Retnlb, Lep, Gm14851, Ear10, Ifnl2, Ear11, Gm5938, Scgb2b24, Il1r1, Cbln4, Wfdc18, Amtn, Prl8a1, Gstm5, Defa2, Prl2b1, Mup6, Il3, Prss3, Ctf2, Il5, Bpifa5, Il6, Defb14, Defb8, A…
GO:0000786	nucleosome	8E-4	1.95E-1	Hist1h3a, Hist1h2bp, Hist2h2be, Hist2h2ab, Prm3, Hist3h2a, Hist1h1b, Gm14482, H2afx, Gm14920, Hist1h4m, 1700054O13Rik, Hist1h2bb, H2afb2-ps, Hist1h1c

## Sheet: Table S10
Table S10: Statistically significant biological processes identified by GOrilla for genes predicted to be associated with vitamin C by GAP applied to alignment and tree features.
GO Term	Description	p-value	FDR q-value	Genes
GO:0007606	sensory perception of chemical stimulus	1.31E-193	2.03E-189	Olfr1352, Olfr855, Olfr859, Olfr619, Olfr849, Olfr860, Olfr1062, Olfr1183, Olfr1186, Olfr1168, Olfr1170, Olfr1367, Olfr1368, Olfr311, Olfr585, Olfr775, Olfr301, Olfr811, Olfr1537, Olfr803, Olfr798, Olfr857, Olfr868, Olfr979, Olfr1382, Olfr862, Olfr836, Olfr598, Tas2r108, Olfr1275, Olfr1006, Olfr1002, Olfr1249, Olfr1457, Olfr884, Olfr723, Olfr329-ps, Olfr1085, Olfr1101, Olfr1111, Olfr1100, Olfr135…
GO:0007608	sensory perception of smell	4.67E-186	3.61E-182	Olfr1352, Olfr855, Olfr859, Olfr619, Olfr849, Olfr860, Olfr1062, Olfr1183, Olfr1186, Olfr1168, Olfr1170, Olfr1367, Olfr1368, Olfr311, Olfr585, Olfr775, Olfr301, Olfr811, Olfr1537, Olfr803, Olfr798, Olfr857, Olfr868, Olfr979, Olfr1382, Olfr862, Olfr836, Olfr598, Olfr1275, Olfr1006, Olfr1002, Olfr1249, Olfr1457, Olfr884, Olfr723, Olfr329-ps, Olfr1085, Olfr1101, Olfr1111, Olfr1100, Olfr1354, Olfr697…
GO:0007600	sensory perception	4E-152	2.06E-148	Olfr1352, Olfr855, Olfr859, Olfr619, Olfr849, Olfr860, Olfr1062, Olfr1183, Olfr1186, Olfr1168, Olfr1170, Olfr1367, Olfr1368, Olfr311, Olfr585, Olfr775, Olfr301, Olfr811, Olfr1537, Olfr803, Olfr798, Olfr857, Olfr868, Olfr979, Olfr1382, Olfr862, Olfr836, Olfr598, Tas2r108, Olfr1275, Olfr1006, Olfr1002, Olfr1249, Olfr1457, Olfr884, Olfr723, Olfr329-ps, Olfr1085, Olfr1101, Olfr1111, Olfr1100, Olfr135…
GO:0007186	G protein-coupled receptor signaling pathway	1.82E-143	7.03E-140	Olfr1352, Olfr619, Olfr1062, Olfr585, Olfr301, Olfr1537, Olfr857, Olfr979, Trhr2, Olfr1382, Olfr598, Olfr1275, Olfr1249, Olfr884, Olfr723, Olfr329-ps, Olfr1354, Olfr1318, Olfr1306, Olfr1211, Olfr1385, Olfr487, Olfr93, Olfr524, Olfr1181, Olfr834, Olfr832, Olfr1490, Olfr1137, Olfr1152, Olfr1129, Olfr748, Olfr1437, Olfr1463, Olfr194, Olfr1474, Olfr331, Olfr597, Ccl24, Olfr965, Tas2r116, Olfr1222, Ol…
GO:0050877	nervous system process	5.77E-115	1.79E-111	Olfr1352, Olfr619, Olfr1062, Olfr585, Olfr301, Olfr1537, Olfr857, Olfr979, Olfr1382, Olfr598, Olfr1275, Olfr1249, Olfr884, Olfr723, Olfr329-ps, Olfr1354, Olfr1318, Olfr1306, Olfr1211, Olfr1385, Olfr487, Rd3, Olfr93, Olfr524, Olfr1181, Ager, Olfr834, Olfr832, Olfr1490, Olfr1137, Olfr1152, Olfr1129, Olfr748, Olfr1437, Olfr1463, Olfr194, Olfr1474, Olfr331, Olfr597, Unc119, Olfr965, Tas2r116, Olfr122…
GO:0003008	system process	2.05E-90	5.28E-87	Olfr1352, Olfr619, Olfr1062, Olfr585, Olfr301, Olfr1537, Olfr857, Olfr979, Olfr1382, Olfr598, Olfr1275, Olfr1249, Olfr884, Olfr723, Olfr329-ps, Olfr1354, Olfr1318, Olfr1306, Olfr1211, Olfr1385, Olfr487, Rd3, Olfr93, Pgam2, Olfr524, Olfr1181, Ager, Olfr834, Olfr832, Olfr1490, Olfr1137, Olfr1152, Olfr1129, Olfr748, Olfr1437, Olfr1463, Olfr194, Olfr1474, Olfr331, Olfr597, Unc119, Ang2, Olfr965, Tas2…
GO:0007165	signal transduction	4.48E-47	9.9E-44	Olfr1352, Olfr619, Olfr1062, Akap7, Olfr585, Olfr301, Olfr1537, Olfr857, Olfr979, Trhr2, Olfr1382, Olfr598, Tmem198, Olfr1275, Olfr1249, Trh, Ifnl2, Ifitm1, Olfr884, Olfr723, Olfr329-ps, Nrarp, Olfr1354, Olfr1318, Olfr1306, Olfr1211, Olfr1385, Mtdh, Olfr487, Olfr93, Pgam2, Olfr524, Olfr1181, Ager, Olfr834, Olfr832, H2-M3, Olfr1490, Olfr1137, Olfr1152, Olfr1129, Olfr748, Olfr1437, Olfr1463, Olfr19…
GO:0032501	multicellular organismal process	2.9E-39	5.61E-36	Olfr1352, Olfr619, Olfr1062, Tnp1, Olfr585, Ctsl, Olfr301, Olfr1537, Olfr857, Olfr979, Olfr1382, Siah1a, Siah1b, Olfr598, Tmem198, Olfr1275, Olfr1249, Trh, Ifitm1, Olfr884, Olfr723, Olfr329-ps, Nrarp, Olfr1354, Olfr1318, Olfr1306, Olfr1211, Olfr1385, Olfr487, Prl2c2, Rd3, Olfr93, Pgam2, Dcc, Olfr524, Olfr1181, Ager, Olfr834, Olfr832, Olfr1490, H2-Q2, Olfr1137, Olfr1152, Olfr1129, Plac1, Olfr748, …
GO:0019236	response to pheromone	1.08E-16	1.86E-13	Vmn1r32, Vmn1r87, Vmn1r5, Vmn1r67, Vmn1r66, Vmn1r23, Vmn1r84, Vmn1r203, Vmn1r212, Vmn1r51, Vmn1r48, Vmn1r228, Vmn1r225, Vmn1r54, Vmn1r230, Vmn1r235, Vmn1r44, Vmn1r237, Vmn1r40, Vmn1r46, Vmn1r41, Vmn1r73, Vmn1r74, Vmn1r75, Vmn1r83, Vmn2r116, Vmn1r214, Vmn1r198, Vmn1r201, Vmn1r35
GO:0002486	antigen processing and presentation of endogenous peptide antigen via MHC class I via ER pathway, TAP-independent	4.29E-12	6.64E-9	H2-M3, H2-M10.6, H2-Q6, H2-Q9, H2-M10.2, Gm8909, H2-Q2, H2-Q4, Gm11127, H2-M10.4, H2-M1, Azgp1, H2-M10.1, H2-M2
GO:0002475	antigen processing and presentation via MHC class Ib	9.37E-12	1.32E-8	H2-M3, H2-M10.6, H2-Q6, H2-Q9, H2-M10.2, Gm8909, H2-Q2, H2-Q4, Cd1d1, Gm11127, H2-M10.4, H2-M1, Azgp1, H2-M10.1, H2-M2
GO:0002484	antigen processing and presentation of endogenous peptide antigen via MHC class I via ER pathway	9.73E-12	1.25E-8	H2-M3, H2-M10.6, H2-Q6, H2-Q9, H2-M10.2, Gm8909, H2-Q2, H2-Q4, Gm11127, H2-M10.4, H2-M1, Azgp1, H2-M10.1, H2-M2
GO:0002476	antigen processing and presentation of endogenous peptide antigen via MHC class Ib	9.73E-12	1.16E-8	H2-M3, H2-M10.6, H2-Q6, H2-Q9, H2-M10.2, Gm8909, H2-Q2, H2-Q4, Gm11127, H2-M10.4, H2-M1, Azgp1, H2-M10.1, H2-M2
GO:0002428	antigen processing and presentation of peptide antigen via MHC class Ib	2.09E-11	2.31E-8	H2-M3, H2-M10.6, H2-Q6, H2-Q9, H2-M10.2, Gm8909, H2-Q2, H2-Q4, Gm11127, H2-M10.4, H2-M1, Azgp1, H2-M10.1, H2-M2
GO:0001914	regulation of T cell mediated cytotoxicity	6.33E-11	6.53E-8	H2-M3, H2-M10.6, H2-Q6, H2-Q9, H2-M10.2, Gm8909, H2-Q2, H2-Q4, Klrd1, Cd1d1, Gm11127, H2-M10.4, H2-M1, Ager, Azgp1, Il23a, H2-M10.1, H2-M2
GO:0019883	antigen processing and presentation of endogenous antigen	1.12E-10	1.09E-7	H2-M3, H2-M10.6, H2-Q6, H2-Q9, H2-M10.2, Gm8909, H2-Q2, H2-Q4, Cd1d1, Gm11127, H2-M10.4, H2-M1, Azgp1, H2-M10.1, H2-M2
GO:0001916	positive regulation of T cell mediated cytotoxicity	4.98E-10	4.53E-7	H2-M3, H2-M10.6, H2-Q6, H2-Q9, H2-M10.2, Gm8909, H2-Q2, H2-Q4, Cd1d1, Gm11127, H2-M10.4, H2-M1, Azgp1, Il23a, H2-M10.1, H2-M2
GO:0002483	antigen processing and presentation of endogenous peptide antigen	5.11E-10	4.39E-7	H2-M3, H2-M10.6, H2-Q6, H2-Q9, H2-M10.2, Gm8909, H2-Q2, H2-Q4, Gm11127, H2-M10.4, H2-M1, Azgp1, H2-M10.1, H2-M2
GO:0019885	antigen processing and presentation of endogenous peptide antigen via MHC class I	5.11E-10	4.16E-7	H2-M3, H2-M10.6, H2-Q6, H2-Q9, H2-M10.2, Gm8909, H2-Q2, H2-Q4, Gm11127, H2-M10.4, H2-M1, Azgp1, H2-M10.1, H2-M2
GO:0002474	antigen processing and presentation of peptide antigen via MHC class I	1.39E-9	1.08E-6	H2-M3, H2-M10.6, H2-Q6, H2-Q9, H2-M10.2, Gm8909, H2-Q2, H2-Q4, Gm11127, H2-M10.4, H2-M1, Clec4a2, Azgp1, H2-M10.1, H2-M2
GO:0033141	positive regulation of peptidyl-serine phosphorylation of STAT protein	7.04E-8	5.19E-5	Ifna1, Ifna2, Ifna14, Gm12597, Ifna4, Ifna12, Ifna5, Ifna13, Gm13280, Ifnz
GO:0048002	antigen processing and presentation of peptide antigen	9.9E-8	6.96E-5	H2-M3, H2-M10.6, H2-Q6, H2-Q9, H2-M10.2, Gm8909, H2-Q2, H2-Q4, Gm11127, Ctsl, H2-M10.4, H2-M1, Clec4a2, Azgp1, H2-M10.1, H2-M2
GO:0001912	positive regulation of leukocyte mediated cytotoxicity	1.02E-7	6.83E-5	H2-M3, H2-M10.6, H2-Q6, H2-Q9, H2-M10.2, Gm8909, H2-Q2, Klrk1, H2-Q4, Klrd1, Cd1d1, Gm11127, H2-M10.4, H2-M1, Azgp1, Il23a, H2-M10.1, H2-M2
GO:0001910	regulation of leukocyte mediated cytotoxicity	1.11E-7	7.13E-5	H2-M3, H2-M10.6, H2-Q6, H2-Q9, H2-M10.2, Gm8909, H2-Q2, Klrk1, H2-Q4, Klrd1, Cd1d1, Gm11127, H2-M10.4, H2-M1, Ager, Serpinb3a, Clec2d, Azgp1, Il23a, H2-M10.1, H2-M2
GO:0002323	natural killer cell activation involved in immune response	1.27E-7	7.87E-5	Ifna1, Ifna2, Ifna14, Gm12597, Ifna4, Ifna12, Ifna5, Ifna13, Gm13280, Ifnz
GO:0031343	positive regulation of cell killing	2.27E-7	1.35E-4	H2-M3, H2-M10.6, H2-Q6, H2-Q9, H2-M10.2, Gm8909, H2-Q2, Klrk1, H2-Q4, Klrd1, Cd1d1, Gm11127, H2-M10.4, H2-M1, Gm156, Azgp1, Il23a, H2-M10.1, H2-M2
GO:0033139	regulation of peptidyl-serine phosphorylation of STAT protein	3.69E-7	2.11E-4	Ifna1, Ifna2, Ifna14, Gm12597, Ifna4, Ifna12, Ifna5, Ifna13, Gm13280, Ifnz
GO:0002711	positive regulation of T cell mediated immunity	4.78E-7	2.64E-4	H2-M3, H2-M10.6, H2-Q6, H2-Q9, H2-M10.2, Gm8909, H2-Q2, H2-Q4, Cd1d1, Gm11127, H2-M10.4, H2-M1, Azgp1, Il23a, H2-M10.1, H2-M2
GO:0042742	defense response to bacterium	4.86E-7	2.59E-4	Lta, H2-M3, Gsdmc2, Ang2, Gbp9, Defb38, Cd209d, Wfdc9, Defa26, Reg3b, Lyzl6, Defb8, Defb37, Defb12, Defb6, Il23a, Wfdc16, Ifna1, Defb42, Hp, Defb29, Hamp2, Defb5, Ighv8-12, Fpr2, Klrk1, Hamp, 1100001G20Rik, Irgm2, Gsdma3, Defb36, Defa23, Il17f, Defb3, Defb48, Rnase6, Defb47, Wfdc15a, Ang
GO:0006955	immune response	4.88E-7	2.52E-4	H2-M3, Lta, Igkv6-32, H2-M10.6, Defb38, Vnn1, Ctsr, Wfdc9, Reg3b, H2-Q2, Lgr4, H2-Q4, Cd14, Gm12597, Cd1d1, Ifna12, Ctsl, Cts7, H2-M10.4, Defb37, BC051665, H2-M1, Defb12, Cd28, Ifi44l, C8g, Defb29, Trim32, Ighv8-12, Klrk1, Igkv8-30, Ifnlr1, Tnfsf15, Trim34b, Klrd1, Reg1, Defa23, Reg3a, Il31ra, Pdcd1, Ifnl2, Ifitm1, Chia, 4933415F23Rik, Wfdc15a, Ang, Ifnz, Ccl24, Ang2, Trim43a, H2-Q6, Ifna14, H2-Q…
GO:0031341	regulation of cell killing	7.61E-7	3.8E-4	H2-M3, H2-M10.6, H2-Q6, H2-Q9, H2-M10.2, Gm8909, Klrk1, H2-Q2, H2-Q4, Klrd1, Gm11127, Cd1d1, H2-M10.4, Ager, H2-M1, Serpinb3a, Gm156, Clec2d, Azgp1, H2-M10.1, Il23a, H2-M2
GO:0001580	detection of chemical stimulus involved in sensory perception of bitter taste	2.26E-6	1.09E-3	Tas2r139, Tas2r134, Tas2r116, Tas2r123, Tas2r108, Tas2r104, Tas2r107, Tas2r120, Tas2r121, Tas2r124, Tas2r126, Azgp1, Tas2r130
GO:0002709	regulation of T cell mediated immunity	2.81E-6	1.32E-3	H2-M3, H2-M10.6, H2-Q6, H2-Q9, H2-M10.2, Gm8909, H2-Q2, H2-Q4, Klrd1, Cd1d1, Gm11127, H2-M10.4, H2-M1, Ager, Azgp1, Il23a, H2-M10.1, H2-M2
GO:0009617	response to bacterium	2.83E-6	1.29E-3	Lta, H2-M3, Gsdmc2, Slfn2, Slfn4, Gbp9, Defb38, Wfdc9, Reg3b, Cd14, Defb37, Defb12, Fgf15, Cyp3a25, Defb6, Defb42, Defb29, Defb5, Ighv8-12, Klrk1, Hamp, Gsdma3, Defa23, Defb47, Amy1, Wfdc15a, Ang, Ang2, Cd209d, Defa26, Lyzl6, Defb8, 2210407C18Rik, Irgm1, Il23a, Rnase1, Wfdc16, Ifna1, Hba-a2, Hp, Hamp2, Fpr2, Usp18, 1100001G20Rik, Irgm2, Defb36, Il17f, Defb3, Defb48, Rnase6
GO:0051707	response to other organism	2.95E-6	1.31E-3	Lta, H2-M3, Gsdmc2, Slfn2, Slfn4, Gbp9, Defb38, Wfdc9, Reg3b, Cd14, Ifna12, Defb37, Defb12, Fgf15, Cyp3a25, Ifi44l, Defb6, Defb42, Defb29, Defb5, Ighv8-12, Klrk1, Ifnlr1, Hamp, Gsdma3, Reg1, Defa23, Reg3a, Il31ra, Ifitm1, Ifnl2, Chia, Defb47, Amy1, Wfdc15a, Ang, Ang2, H2-Q9, Cd209d, Defa26, Oas1h, Ifna13, Oas1a, Lyzl6, Mmp12, Ier3, Defb8, 2210407C18Rik, Irgm1, Gm156, Il23a, Rnase1, Wfdc16, Ifna1,…
GO:0019882	antigen processing and presentation	4E-6	1.72E-3	H2-M3, H2-M10.6, H2-Q6, H2-Q9, Icam1, H2-M10.2, Gm8909, H2-Q2, H2-Q4, Cd1d1, Gm11127, Ctsl, H2-M10.4, H2-M1, Clec4a2, Azgp1, H2-M10.1, H2-M2
GO:0098542	defense response to other organism	4.01E-6	1.68E-3	Lta, H2-M3, Gsdmc2, Gbp9, Defb38, Wfdc9, Reg3b, Ifna12, Defb37, Defb12, Ifi44l, Defb6, Defb42, Defb29, Defb5, Ighv8-12, Klrk1, Ifnlr1, Hamp, Gsdma3, Defa23, Il31ra, Ifitm1, Ifnl2, Defb47, Wfdc15a, Ang, Ang2, H2-Q9, Cd209d, Defa26, Oas1h, Ifna13, Oas1a, Lyzl6, Defb8, Il23a, Wfdc16, Ifna1, Ifna2, Ifna4, Hp, Hamp2, Fpr2, 1100001G20Rik, Irgm2, Defb36, Il17f, Defb3, Hras1, Defb48, Rnase6, Apobec1, Oas…
GO:0050912	detection of chemical stimulus involved in sensory perception of taste	6.27E-6	2.55E-3	Tas2r139, Tas2r134, Tas2r116, Tas2r123, Tas2r108, Tas2r104, Tas2r107, Tas2r120, Tas2r121, Tas2r124, Tas2r126, Azgp1, Tas2r130
GO:0051704	multi-organism process	1.2E-5	4.78E-3	H2-M3, Lta, Gsdmc2, Slfn2, Slfn4, Gbp9, Defb38, Wfdc9, Reg3b, H2-Q2, Cd14, Ifna12, Rab9, Defb37, Defb12, Fgf15, Psg22, Cyp3a25, Ifi44l, Defb6, Ptafr, Defb42, Defb29, Defb5, Ighv8-12, Klrk1, Ifnlr1, Chmp2a, Hamp, Prl7b1, Gsdma3, Reg1, Defa23, Reg3a, Il31ra, Ifitm1, Ifnl2, Chia, Defb47, Prl2a1, Amy1, Rab43, Wfdc15a, Ang, Ang2, Prl8a1, H2-Q9, Cd209d, Prl2b1, Cd209a, Zfp72, Icam1, Defa26, Oas1h, Oas1…
GO:1903489	positive regulation of lactation	1.35E-5	5.2E-3	Prl2c2, Prl7b1, Prl8a1, Prl4a1, Prl2b1, Prl8a6, Prl7a2, Prl2a1, Prl8a8
GO:1903487	regulation of lactation	1.91E-5	7.2E-3	Prl2c2, Prl7b1, Prl8a1, Prl4a1, Prl2b1, Prl8a6, Prl7a2, Prl2a1, Prl8a8
GO:0046425	regulation of JAK-STAT cascade	2.73E-5	1.01E-2	Socs3, Prl2c2, Ifna1, Ifna14, Ifna2, Prl8a1, Cntf, Ifna4, Prl4a1, Ifna5, Prl2b1, Il22ra2, Prl8a6, Prl7a2, Ifna13, Gm13280, Prl7b1, Gm12597, Ifna12, Prl2a1, Il23a, Ifnz, Prl8a8
GO:0050907	detection of chemical stimulus involved in sensory perception	2.94E-5	1.06E-2	Tas2r139, Tas2r134, Tas2r116, Tas2r123, Tas2r108, Tas2r104, Olfr370, Tas2r107, Tas2r120, Tas2r121, Tas2r124, Olfr309, Tas2r126, Azgp1, Olfr536, Tas2r130
GO:0002708	positive regulation of lymphocyte mediated immunity	4.03E-5	1.42E-2	Lta, H2-M3, H2-M10.6, H2-Q6, H2-Q9, H2-M10.2, Gm8909, Klrk1, H2-Q2, H2-Q4, Klrd1, Gm11127, Cd1d1, H2-M10.4, H2-M1, Cd28, Azgp1, H2-M10.1, Il23a, H2-M2
GO:1904892	regulation of STAT cascade	4.7E-5	1.61E-2	Socs3, Prl2c2, Ifna1, Ifna14, Ifna2, Prl8a1, Cntf, Ifna4, Prl4a1, Ifna5, Prl2b1, Il22ra2, Prl8a6, Prl7a2, Ifna13, Gm13280, Prl7b1, Gm12597, Ifna12, Prl2a1, Il23a, Ifnz, Prl8a8
GO:0006959	humoral immune response	5.37E-5	1.8E-2	Lta, Ang2, Ifna14, Wfdc9, Defa26, Ifna13, Gm13280, Reg3b, Gm12597, Ifna12, Wfdc16, Ifna1, C8g, Ifna2, Ifna4, Ifna5, Ighv8-12, 1100001G20Rik, Reg1, Defa23, Reg3a, Reg3d, Cxcl3, Rnase6, Wfdc15a, Ifnz, Ang
GO:0050909	sensory perception of taste	9.29E-5	3.06E-2	Tas2r139, Tas2r104, Tas2r134, Tas2r107, Tas2r116, Tas2r123, Tas2r120, Tas2r108, Tas2r121, Tas2r124, Tas2r126, Tas2r130
GO:0042100	B cell proliferation	1.06E-4	3.41E-2	Ifna1, Ifna14, Gm12597, Ifna2, Ifna12, Ifna4, Ifna5, Ifna13, Gm13280, Ifnz
GO:0009607	response to biotic stimulus	1.26E-4	3.99E-2	H2-M3, Lta, Gsdmc2, Slfn2, Slfn4, Gbp9, Defb38, Wfdc9, Reg3b, Ldoc1, Ggt1, Cd14, Ifna12, Defb37, Defb12, Fgf15, Cyp3a25, Ifi44l, Defb6, Ptafr, Defb42, Defb29, Defb5, Ighv8-12, Klrk1, Ifnlr1, Hamp, Gsdma3, Reg1, Defa23, Reg3a, Il31ra, Ifitm1, Ifnl2, Chia, Bid, Defb47, Amy1, Wfdc15a, Ang, Ang2, Ppp1r15b, H2-Q9, Cd209d, Defa26, Oas1h, Oas1a, Ifna13, Lyzl6, Mmp12, Ier3, Defb8, 2210407C18Rik, Irgm1, G…
GO:0043207	response to external biotic stimulus	1.35E-4	4.19E-2	H2-M3, Lta, Gsdmc2, Slfn2, Slfn4, Gbp9, Defb38, Wfdc9, Reg3b, Ldoc1, Ggt1, Cd14, Ifna12, Defb37, Defb12, Fgf15, Cyp3a25, Ifi44l, Defb6, Ptafr, Defb42, Defb29, Defb5, Ighv8-12, Klrk1, Ifnlr1, Hamp, Gsdma3, Reg1, Defa23, Reg3a, Il31ra, Ifitm1, Ifnl2, Chia, Defb47, Amy1, Wfdc15a, Ang, Ang2, H2-Q9, Cd209d, Defa26, Oas1h, Oas1a, Ifna13, Lyzl6, Mmp12, Ier3, Defb8, 2210407C18Rik, Irgm1, Gpr31b, Gm156, I…
GO:0050794	regulation of cellular process	1.65E-4	5.01E-2	Olfr1352, Olfr619, Olfr1062, Tnp1, Akap7, Gm3604, Olfr585, Ctsl, Zfp963, Sirpb1b, Olfr301, Olfr1537, Olfr857, Olfr979, Trhr2, Olfr1382, Siah1a, Chtf8, Olfr598, Tmem198, Olfr1275, Olfr1249, Zfp78, Ppp1r27, Trh, Zfp820, Ifnl2, Ifitm1, Olfr884, Olfr723, Olfr329-ps, Nrarp, Olfr1354, Gm14420, Cd209a, Zfp72, Zxdb, Olfr1318, Olfr1306, Olfr1211, Olfr1385, Zfp866, Mtdh, Olfr487, Prl2c2, Rd3, Olfr93, Zfp61…
GO:0030101	natural killer cell activation	1.67E-4	4.98E-2	Ifna1, Gm12597, Ifna14, Ifna2, Ifna12, Ifna4, Ifna5, Ifna13, Gm13280, Klrk1, Ifnz
GO:0044278	cell wall disruption in other organism	1.85E-4	5.4E-2	Reg1, Reg3a, Reg3d, Reg3b
GO:0002286	T cell activation involved in immune response	2.24E-4	6.41E-2	H2-M3, Ifna1, Gm12597, Ifna14, Ifna2, Ifna12, Ifna4, Ifna5, Icam1, Ifna13, Gm13280, Ifnz
GO:0007565	female pregnancy	2.42E-4	6.8E-2	Prl2c2, Prl7b1, Prl8a1, Prl4a1, Prl2b1, Prl8a6, Prl7a2, Psg22, Prl2a1, H2-Q2, Prl8a8
GO:0002706	regulation of lymphocyte mediated immunity	2.87E-4	7.93E-2	Lta, H2-M3, H2-M10.6, H2-Q6, H2-Q9, H2-M10.2, Gm8909, Klrk1, H2-Q2, H2-Q4, Klrd1, Gm11127, Cd1d1, H2-M10.4, Ager, H2-M1, Cd28, Serpinb3a, Clec2d, Azgp1, H2-M10.1, Il23a, H2-M2
GO:0044706	multi-multicellular organism process	3.12E-4	8.48E-2	Ptafr, Prl2c2, Prl8a1, Prl4a1, Prl2b1, Prl8a6, Prl7a2, Akr1c18, H2-Q2, Prl7b1, Psg22, Prl2a1, Prl8a8
GO:0009593	detection of chemical stimulus	3.41E-4	9.1E-2	Tas2r139, Tas2r134, Tas2r116, Tas2r123, Tas2r108, Tas2r104, Olfr370, Tas2r107, Tas2r120, Tas2r121, Tas2r124, Olfr309, Gm156, Azgp1, Tas2r126, Olfr536, Tas2r130
GO:0043330	response to exogenous dsRNA	3.64E-4	9.56E-2	Ifna1, Ifna14, Gm12597, Ifna2, Ifna12, Ifna4, Ifna5, Ifna13, Gm13280, Ifnz
GO:0044703	multi-organism reproductive process	3.96E-4	1.02E-1	Ptafr, Prl2c2, Prl8a1, Prl4a1, Prl2b1, Prl8a6, Prl7a2, Akr1c18, H2-Q2, Prl7b1, Psg22, Tex19.1, Prl2a1, Prl8a8
GO:0002824	positive regulation of adaptive immune response based on somatic recombination of immune receptors built from immunoglobulin superfamily domains	4.58E-4	1.16E-1	Lta, H2-M3, H2-M10.6, H2-Q6, H2-Q9, H2-M10.2, Gm8909, H2-Q2, H2-Q4, Gm11127, Cd1d1, H2-M10.4, H2-M1, Cd28, Azgp1, H2-M10.1, Il23a, H2-M2
GO:0050789	regulation of biological process	5.48E-4	1.37E-1	Olfr1352, Olfr619, Olfr1062, Tnp1, Akap7, Gm3604, Olfr585, Ctsl, Zfp963, Sirpb1b, Olfr301, Olfr1537, Olfr857, Olfr979, Trhr2, Olfr1382, Siah1a, Chtf8, Olfr598, Tmem198, Olfr1275, Olfr1249, Zfp78, Ppp1r27, Trh, Zfp820, Ifnl2, Ifitm1, Olfr884, Olfr723, Olfr329-ps, Nrarp, Olfr1354, Cd209d, Gm14420, Cd209a, Zfp72, Zxdb, Trim61, Olfr1318, Olfr1306, Olfr1211, Olfr1385, Zfp866, Mtdh, Olfr487, Prl2c2, Rd…
GO:0002705	positive regulation of leukocyte mediated immunity	6.07E-4	1.49E-1	Lta, H2-M3, Ptafr, H2-M10.6, H2-Q6, H2-Q9, H2-M10.2, Gm8909, Klrk1, H2-Q2, H2-Q4, Klrd1, Gm11127, Cd1d1, H2-M10.4, H2-M1, Cd28, Azgp1, H2-M10.1, Il23a, H2-M2
GO:0043331	response to dsRNA	8.66E-4	2.09E-1	Ifna1, Gm12597, Ifna14, Ifna2, Ifna12, Ifna4, Ifna5, Ifna13, Gm13280, Ifnz
GO:0002821	positive regulation of adaptive immune response	8.95E-4	2.13E-1	Lta, H2-M3, H2-M10.6, H2-Q6, H2-Q9, H2-M10.2, Gm8909, H2-Q2, H2-Q4, Gm11127, Cd1d1, H2-M10.4, H2-M1, Cd28, Azgp1, H2-M10.1, Il23a, H2-M2

[truncated: 2 more sheets: Table S11, Table S12]
